# Supplementary material for: Integrated transcriptomic analysis reveals a CEBPB–DUSP1 axis driving tumor progression in colorectal cancer
Source: PLoS One. 2025 Dec 18;20(12):e0337892. doi: 10.1371/journal.pone.0337892 (PMC12714181; doi:10.1371/journal.pone.0337892)
Supplement: S2 Data — Tab-delimited matrix (genes × samples) with RPKM values. Gene identifiers are HGNC-approved gene symbols. Columns include group labels (siCEBPB/siNC) and replicate IDs. (TXT) [file pone.0337892.s002.txt]

siNC_1	siNC_2	siNC_3	siCEBPB_1	siCEBPB_2	siCEBPB_3
AF003625.3	1.01967927874439	0.712529078828518	0.568755775455317	0.682406157229538	0.809595666323431	0.658930427483487
RP11-404H14.1	1.01015076677795	0.683463468184684	0.381031836764614	0.771941982234354	0.762295815328919	1.80189117418656
CTC-428G20.2	0.154081159215203	0.124027932068112	0.179716036684324	0.296768708124888	0.240099553655145	0.132596586671298
RNU6-800P	0.0152129764878062	0.0190533662957465	0.030996547182049	0.0229677278926746	0.0284172057519909	0.0175920106252224
RP11-6F2.3	0.149665330995502	0.204454187818124	0.207615665125896	0.160396293838228	0.214415407154648	0.176564066552819
AL392086.1	0.40405499744391	0.498491910921971	0.456191348553977	0.684547722585193	0.419518031796861	0.661514905838525
AC068134.5	0.140689845509838	0.0921707586272384	0.0834719403649035	0.155834528491389	0.106115943023518	0.113136811115016
RP11-53O19.2	0.170978569741472	0.200017331191492	0.31526700907772	0.134490078833124	0.273928157993389	0.139564604467224
RP11-372H2.1	1.18775934826136	1.09955571224731	0.935910894887767	0.872275469911041	0.74221240431844	0.950311930223586
RP11-517I3.1	1.31571366836027	0.895254526441973	1.08471270292212	1.22177067467526	1.22610553559909	1.61224715096897
CTD-2275D24.3	0.735015206487328	0.62263151340751	0.459911733768822	0.534530899212389	0.439653266839688	0.672542453686959
URB1	0.437897182374626	0.228953568484831	0.310822440040298	0.285575397096097	0.35420183319204	0.297531881287717
ZNF281	0.325096570840615	0.320505963526086	0.206209029322383	0.24911862948232	0.195431605098181	0.233915602431757
XXbac-B135H6.15	0.175289577386757	0.362525392119292	0.344014317845126	0.326557049285963	0.232678403383867	0.221959987205965
RP11-885L14.1	0.0561216001192649	0.0878494578984009	0.0641131547737692	0.0516445574350745	0.0529048727608639	0.0589690491532008
CTBP2P6	0.140457546386814	0.109190328235154	0.132084574198675	0.134491873583961	0.182681000066342	0.278463590804985
RP11-420K14.6	1.47166843843953	2.29329083222095	2.16937179680048	1.76662069923108	2.01539510896184	1.7559368995023
TPRKB	0.319670564864483	0.358114575986938	0.348989043517098	0.295991883440866	0.257716283628724	0.249273489646922
EPN3	0.39295835128391	0.503453741252648	0.432954312551555	0.550018266197424	0.319901973064188	0.446437820161789
RP11-40C6.2	0.0620473701123647	0.0627965368581237	0.0586898146577363	0.0751284279571316	0.0865820646762561	0.0923105276937957
RP11-163G10.4	0.0463502501021861	0.0644862512374183	0.0434033011124679	0.0688382292859364	0.0888075950954244	0.050658583129396
NFYAP1	0.108426465238711	0.211385454124111	0.153838812281553	0.152619204022072	0.140296664439874	0.140780240467469
AC098650.1	8.06477928416047	8.17359723745338	7.68299719448158	11.0127006120961	11.1957081417092	10.8068587471827
CTD-2308L22.1	0.108365676203426	0.203068441990758	0.196380907949576	0.149727450026055	0.196709024550976	0.157510355868524
ZHX2	2.48742594244479	1.11772381750101	1.37194972083418	1.9349386636924	1.70306363373155	1.27244921075699
CES5A	0.425819573935983	0.557686785362313	0.393942016438115	0.449767313835273	0.318442672665508	0.475552766222104
RP11-90K17.2	0.242716915810966	0.216169805675018	0.192742794201374	0.151229558284236	0.296406588823604	0.177413339832932
PHF19	0.0334167542556012	0.0288182479441489	0.0360313209202962	0.0228532660647041	0.0451223302352447	0.0524374197138457
BTF3P12	0.0847895061787646	0.0800718009825546	0.0680711475146185	0.0807795588325288	0.0829224041175286	0.051624013580915
IMMP1L	0.393246767668672	0.441352317773194	0.417215326503573	0.481027883239916	0.38780254468123	0.508421868081688
RHO	0.157130865976091	0.11633013068241	0.124148716805929	0.107704147850315	0.19922110445187	0.141601345486172
ILDR2	1.16065544821594	0.825000319633808	0.733284863270055	0.908166038943024	0.954183177894954	0.656629991107664
AC022486.1	0.694656274147896	0.666324153898076	0.771135807573994	0.855035448054567	0.767835667055396	0.732225667159297
RPRD1A	0.037698680461115	0.0734902012182343	0.0336939632311732	0.0388609354294623	0.0495791002446463	0.0353720558685016
AC004941.3	0.270896177596962	0.331742079352708	0.101898992800012	0.393404018708055	0.433111957435188	0.201878303207051
RPS2P52	0.385220526476763	0.725902646352267	0.827557710712702	0.751854389880255	0.952432668390001	0.984517438767969
NOB1	0.12512730472768	0.0810483875303381	0.132485677885388	0.0839601898559773	0.142082605383736	0.0543052652350314
KIF1C	0.321059647866101	0.185693023626707	0.302910505043255	0.260635503137065	0.248643686709915	0.183943128728857
RP11-286H14.4	0.180616860377384	0.102477469412492	0.210453755981731	0.201464650777355	0.187326046930349	0.105954719025875
TPCN1	0.334854856196917	0.432201210012696	0.433033388935487	0.377119584102845	0.397804293662768	0.359317204998327
C12orf77	8.55078150364105	10.0710914870043	7.18830780763777	9.90733782007406	6.63547925426418	10.0641331677238
CABYR	0.506820884658411	0.532668768462167	0.46438749346975	0.46919259520528	0.479233094543148	0.532980786604445
TMEM63B	0.080334170157104	0.0684666389308909	0.0830556293868009	0.0741687710045293	0.115496772538919	0.114446182186222
TTTY16	0.482469365001591	0.446940315410896	0.409132275835589	0.664449664140048	0.377648433537543	0.345978612145743
RP1-41C23.1	0.192320250190291	0.193239518246476	0.189726429027745	0.176878451038203	0.210473802934344	0.167408942208474
CTD-2014B16.3	0.202097148365988	0.299135788790591	0.237562135992091	0.29421835203944	0.255731934666506	0.155800989338775
MAGEA2	1.67970841114719	2.1811847397174	1.81020443865296	1.74451416604954	1.80009853104038	1.26162831282916
MTFR2	0.697853371952736	0.804921694565052	0.65014249085765	0.995562782657798	0.789325096894597	0.6812536370132
AC067960.1	0.300780102306408	0.377270960968378	0.390528727943469	0.309824134974049	0.463499585322017	0.324375469544858
UNC5CL	0.230186802965479	0.187078840808144	0.386284128430684	0.217641021809704	0.180454025009839	0.169090976760047
RPL6	0.262156036763725	0.247213012933182	0.29178734558036	0.292109611636515	0.289867055823712	0.308463302219655
SNHG10	0.754892857911015	1.06961052379584	0.982144617309944	1.32351833986184	0.868661979473489	0.901103933748601
KCTD9	0.765025210374074	0.613793357071935	0.557478356891701	0.90108310947712	0.689159766028945	0.620671988163001
HOMER2P2	1.04166445309324	1.70358790305069	1.8314541726962	1.06932781709082	1.11932856943472	1.0118429140526
POTEKP	0.92918161949737	0.707350245589967	0.909573860804518	0.869388076081372	0.883997016177138	1.45473135695656
ZFP82	0.16453785172846	0.210843618619019	0.233921614828771	0.202304930858061	0.209844142006095	0.250362173478024
TUBA8	0.134002924282614	0.176374967801552	0.285213329406426	0.347684798957922	0.425045713094521	0.256886850480194
TLDC1	0.568128411954514	0.374353926247586	0.31828319216941	0.594414367359658	0.372927230274141	0.372750871673515
IFITM5	1.03056817364797	0.820582429712468	0.968202855156011	1.02488003820596	0.964945130666059	0.766248672549273
RN7SL820P	0.0165847601238208	0.0251775095023192	0.0242606115172332	0.0214618050204619	0.0213193224158608	0.0113649282310426
RP11-727A23.4	0.676197894047836	0.739904835669034	0.651247924530043	0.611545808357839	0.929075378406639	0.224971256157283
KRT34	1.23186135705703	1.24458544298753	1.55276399100624	2.11984503232943	1.56173977424239	1.12180071008679
SSR1P2	0.103477118808082	0.0673241868510292	0.0741399072967307	0.10840043002498	0.163896468055162	0.13675321948231
TMC8	2.93989233611224	2.84825142574076	3.24226484933122	6.35472789778143	4.00756473734	4.75066511254434
RP11-482L11.1	0.30824185596216	0.298643807668802	0.421229809926241	0.445198471141774	0.48082779294241	0.427200362476158
NXPH2	1.02188033509457	1.04298247383244	1.04621599040766	1.49826499018078	1.07071370764905	0.948198863045593
SLC30A7	0.0899807324113749	0.120171430321662	0.0993682691744067	0.102753880723578	0.109658119601999	0.0664924959827702
RP11-363E6.3	0.739107642952564	1.06185766306036	0.938602139666183	0.841333639249969	1.06801306587253	0.932472798892565
AFF2-IT1	0.242749814270343	0.25568196752422	0.0942745062855839	0.164943900763151	0.246463658435425	0.0993668994568013
TUBB4BP3	0.505918801354683	0.344610682305912	0.475671362358132	0.252714279010734	0.474415479125473	0.284841328724631
AC012050.1	0.245049442019725	0.188194454486318	0.14459076087215	0.152337448321346	0.19108780037915	0.174097055251616
RP11-209K10.2	0.0783883984861556	0.0644012462745764	0.0751609017828085	0.0875167824889154	0.0800204228421921	0.0758353359667223
LINC00412	0.538009862175852	0.392991180287643	0.488828940494474	0.34306555348343	0.436008148760825	0.54500290961056
MTSS1	0.22449052350313	0.161880745761719	0.172991414913851	0.125078959756697	0.276177526004932	0.251183919116897
REV1	0.119105267783744	0.216899514234079	0.144151398522508	0.318301659494976	0.162832084722308	0.211623145460079
GCM1	0.363484079794942	0.291355278512142	0.14584150315102	0.288495479750903	0.406507768705922	0.20922914635423
ARGFXP1	0.174037579152801	0.23783768715785	0.18012227969987	0.155272559615563	0.179252936860542	0.148680937590029
RP11-461L13.2	2.02314866812921	1.04114053568168	0.773916401012749	1.27206713656696	1.5317743676227	0.552206038162747
RP11-527F13.1	0.183280364298054	0.15581438166006	0.174652694901078	0.25931376990175	0.106021185558752	0.180857254855168
AC008277.1	0.340753540622772	0.240797099797107	0.362976848967879	0.359010219721281	0.199148927379913	0.368856683584481
CTB-31O20.6	1.40903863620096	0.664428475005802	0.441680951717467	0.857367563724315	1.06817827481957	0.606847959958134
RP11-221N13.4	0.294337010448238	0.232695270417923	0.313402603103372	0.328608098405387	0.276507662599745	0.332868422398138
RP11-982M15.6	0.323009972174698	0.28110766213764	0.387679747852621	0.421722284911232	0.378029461419922	0.353326460152892
MIS12	0.0515944466301161	0.0644684098691592	0.0485187922576076	0.0924462208680523	0.0698309486347965	0.105047471186475
CETN2	0.145441595099246	0.182965331680403	0.14657134124689	0.154986039225208	0.127990189893837	0.16533344372497
CITF22-1A6.3	0.500615334212168	0.439899936631779	0.402464412460651	0.37091455365505	0.52428713777498	0.699223424259782
PIWIL2	0.730030145422466	0.447300520281464	0.519522216507112	0.504979343480058	0.526285462943002	0.54082475766133
AC079140.1	0.142616413175772	0.185855935690981	0.15269993593088	0.128566624917366	0.160671300466326	0.159771752706858
GLI2	0.329694832766494	0.324543429870995	0.374224956067679	0.368264146036773	0.307823540624005	0.235440533402614
RP11-89C3.3	0.121677514068062	0.108658819152433	0.107693232405218	0.114234931824066	0.0966084043600594	0.114035971621601
USP9YP36	0.333257959614114	0.587090216121489	0.518231858157104	0.318443713088214	0.419431629414961	0.21446871477576
RP11-974F13.5	0.0289497961506531	0.0483439096166974	0.0574729678707561	0.0520319454367156	0.0441919668818882	0.0446360269592671
TMEM26	0.428024499050993	0.513705619177238	0.424899151090433	0.392076097315521	0.314358799384491	0.580080254771276
GCSHP3	0.28180672756549	0.342251151448697	0.264524921238218	0.681527561473071	0.442427381890384	0.175700099733278
CTC-400I9.3	0.126413325947856	0.144222883026229	0.105668941797006	0.102448688537968	0.129262463591699	0.228378740577824
ZNF619	0.404685793064831	0.365611574375068	0.345107238342465	0.393278307005143	0.363210092342883	0.394755832945912
RNU6-206P	0.221594594861959	0.369171971451542	0.267021306766001	0.284275685791044	0.220577409954937	0.397128901269359
SPCS1	0.239423406084798	0.385595688575181	0.287148934552128	0.314320426237867	0.220793821443733	0.34240295915512
TREML3P	2.99201926328512	3.7452163725797	2.6265730903761	3.62322337655843	3.45852938364075	4.39596375359455
AC116345.1	0.343348009054309	0.551516578453569	0.49741476781478	0.173913179436557	0.556557498596007	0.413870493663774
SRI	0.520644956397135	0.620484092237093	0.351104989953614	0.503622114200588	0.364317559198296	0.330071290024771
RPS6P22	0.214382477132904	0.199724545437356	0.137847988417827	0.241067718813077	0.143091523757789	0.196819659271762
EFCAB4B	0.279051177592952	0.338904566506871	0.473378504982113	0.410675436697866	0.237384120363416	0.430252973846008
RP11-350G8.3	0.0360168504500725	0.0500382727200714	0.043791269002361	0.0240103098534198	0.0210449188240557	0.0297294194723923
RP11-432F4.2	0.121085310005299	0.155441584530979	0.167804232706179	0.153943614718436	0.128003571172263	0.15503284370973
RP11-331K21.1	0.110161420601702	0.0867899894436897	0.0891317540896341	0.0956858472104555	0.0986729543624043	0.13007277533972
IL10RB	1.02818896124448	0.781570163751839	1.06766289137862	0.689089604699484	0.759432909191773	0.576360063480476
SHANK3	0.208308814829708	0.159138084641698	0.0600311388435296	0.0826088564054766	0.106894501160896	0.215846364393577
MOB4	0.59706564934999	0.362564811255276	0.320841885646511	0.403666790586411	0.756549484583311	0.157813922017571
RP11-875O11.2	0.852177382484925	1.26495110951863	1.23039744249582	0.807322798849565	1.32663766066964	1.02257236707963
RP11-91J3.1	0.873077034024973	0.510193731684956	0.610022111705878	0.814890166837717	0.942992924467172	0.647061143522595
KCNMA1	0.726446271426781	0.786713707576094	1.14401341390462	0.736895606650853	1.1653170733708	0.518811518256521
RP4-669L17.2	0.0810767198929887	0.129025434436197	0.0888047650058049	0.1133605180047	0.113206908124037	0.130276051777971
SPTBN5	1.26157613828465	1.7300135999426	0.989026363338387	1.53852092684866	1.2611680518272	0.848564580317854
G3BP1	0.128444924845153	0.105943087275034	0.149854693669123	0.103700101781234	0.0834394348882752	0.136264087911365
EPPIN-WFDC6	0.375597135213729	0.328887804011139	0.502165375670354	0.257793510099098	0.436139736024238	0.447931653291608
BATF3	0.546343153758504	0.345881467434162	0.451830038983588	0.461308302050334	0.325005800288301	0.370406077091363
ZSCAN25	0.25568665993546	0.19516868774664	0.238197489808686	0.23604541579809	0.157812111367636	0.189131461960192
CTD-2224J9.7	0.416715320444873	0.408084567029833	0.301724610282308	0.564575174828827	0.364977674700365	0.446438459286326
DNM3-IT1	0.365269793627291	0.338706903477885	0.238280514165596	0.1618197134062	0.261740058742178	0.187729500994384
RNU6-228P	0.380182754351858	0.133658032056725	0.15053442280687	0.18413371989267	0.0643047454764119	0.287949023200376
GPR1	0.539496624875306	0.404047819018321	0.135289623209055	0.248229419423105	0.364092923931974	0.221818357702663
AC135048.1	0.756318390233653	0.732633871376292	0.828907975897932	0.603599436179269	0.678335050526591	0.463537268284558
RNU6-840P	0.277322211399059	0.606125863619389	0.376855654034611	0.364756936672674	0.523535626868835	0.449135289499165
DDX26B	3.07681958851314	2.80922154591783	4.24915060992252	2.48909872875471	2.61274112817173	3.02758785268229
RP13-582L3.4	0.44370518721231	0.431100030972487	0.194718990713852	0.267952823370995	0.213889751942712	0.250845293864834
DDN	0.79056704323084	1.26592945543133	0.969887254842822	0.74508954203978	0.770405828284033	1.44501614937637
RP11-529H2.2	0.433315672709597	0.381596464062728	0.311102555533131	0.28165017040923	0.458966906465472	0.571498855045074
SCRT1	0.337624489354332	0.292306601813694	0.398182282129151	0.395092627047291	0.257826777231512	0.316117949383022
RP11-407A16.3	0.752005544489005	0.646502771163558	0.413528573555138	0.668752685355634	0.403735557327795	0.5380595058144
SLC31A2	0.0346897253734239	0.0872698812553299	0.0683504324012743	0.0812310775260688	0.0430002318916123	0.0967843604953624
RP11-324J13.1	0.528560947011688	0.398298599470658	0.655670990665303	0.433633553474667	0.308578764439057	0.532879266738388
AC103686.1	1.44277138166283	1.75222987370511	2.39230165604617	2.16076907451364	1.98898102005911	1.78100702030473
STK24-AS1	0.262059691370309	0.0866174023169205	0.262035083876848	0.50939998491118	0.140718525875582	0.221633422382813
IL19	0.0556021278295123	0.0981875098307866	0.10898251529776	0.130673130884005	0.148495970254803	0.107736973021061
AC022532.1	0.247874359219838	0.22250831810653	0.243232740558688	0.195249016420282	0.145464584472568	0.243711044775738
CYBB	0.162310767491168	0.267526284358899	0.164748973567271	0.12002351276058	0.141581693933013	0.119170306906366
LYL1	0.198036995100268	0.221556990707491	0.340660083940112	0.181369124290587	0.220085592909019	0.295314214345242
RP11-686F15.3	0.117331480850943	0.12666469760819	0.133284704977404	0.0878133456726213	0.084598411770444	0.0737027163328004
RP11-146E23.2	0.357235251062136	0.353540307160565	0.250951697876106	0.365746880519887	0.191839268097524	0.316565761717068
SAP30L	0.144857202531289	0.140462725346105	0.0905263379012652	0.138062131987431	0.109952899777513	0.107773788418852
RP11-298O21.2	0.509554204134849	0.589268758371817	0.351583520684204	0.562379100996971	0.501474201056668	0.844211634398313
GAMT	0.459663947948473	0.426246634072691	0.355935680646879	0.357499983611999	0.565851911370104	0.571427510174909
GCNT4	0.120988774074922	0.0659982621041951	0.0719940914641668	0.0318442746699046	0.0454722419584818	0.0611279490447842
RP11-655M14.14	0.872238353629684	0.717375051539985	1.56765660976641	0.72361380512414	0.94343787727583	1.16169496666796
SHROOM4	2.24215054758212	2.43302660635133	2.66612810463514	2.42644898800687	2.37077697157687	2.02073184161046
RAB39B	0.258439804716904	0.14554561476973	0.222127538638188	0.240939668756945	0.156732040693316	0.158532460791603
CCNYL2	0.850351332721923	0.587216443083743	0.57745229633322	0.648280363363716	0.745139067632445	0.624157212372917
HNRNPA1	0.556956235367401	0.512159013508843	0.475039631568358	0.574707044919382	0.667360073364187	0.526727677184988
RP4-635G19.1	2.68917631742383	2.9159818804157	3.57068128366807	2.34668159989458	3.37283840770553	2.54152884427947
SNORD109A	0.0433000341885417	0.0556807894467615	0.0239522513708455	0.035158075309139	0.0171894833804343	0.0209448891894287
BBS12	0.196132873839863	0.142084928928736	0.194148397178554	0.296852921719702	0.195728025235269	0.318322112156408
IGLVIVOR22-1	0.300487603153687	0.340964781856859	0.235593671635906	0.374028953873288	0.391908782372346	0.205913140658251
RP11-589F4.2	0.0330404057274094	0.0250795044049961	0.0517846617966411	0.0356304392418335	0.00796362583624774	0
RP11-479O17.10	0.254921112559421	0.212571472673044	0.180462631495476	0.172834600001039	0.199027763581781	0.144493800905649
C8orf88	0.492819839924802	1.06889224950047	1.00913022491891	0.768390914224136	0.683276217641186	0.900563661218867
HIST1H3B	0.214465811573115	0.231525648301619	0.278867624357551	0.239843604299416	0.313981188735219	0.146965559847918
RGL2	0.426975592140125	0.517941851684564	0.381132104097973	0.53846195283371	0.278210790161994	0.303908304714567
ZNF521	0.37294735608686	0.956377609791517	0.487894306448706	0.749110486550958	0.622348863685895	0.346008570116454
LYPD8	0.541281283168169	0.588445129087923	0.552850447661545	0.702583752738002	0.98184566635799	0.840489443184368
LINC01050	0.134950507743576	0.11950742559146	0.143570222650276	0.179927087755284	0.180868162645194	0.165512162115989
FIBIN	0.0451475840682066	0.0304618006302833	0.0482219031807751	0.0187533947340059	0.0644846295207295	0.0343755384065695
KCNK7	0.506544866649051	0.415080594572177	0.523261777907441	0.296714621192629	0.460615772734463	0.602030406382979
ZACN	0.701251198391696	0.650422372786439	0.79488317293604	0.690357683305505	0.594297489617549	0.531308653247066
SOWAHB	0.553695795481258	0.402650611447711	0.419953204518905	0.443298702452135	0.631103823423774	0.491134821742826
DCAF10	0.629808954924864	1.01633025147443	0.7031585340194	0.50704699778765	0.642324889789984	0.636038493890791
C9orf50	0.184187794669617	0.0830409483658474	0.192590033748179	0.125173348120937	0.14997830496144	0.120724569078933
PLA2G12AP1	0.858929462205298	1.12774089165623	0.774253490370461	0.560763320324596	0.684861367534849	0.997426309605636
PRADC1	0.295399239008548	0.20868695621421	0.348488237899503	0.222280084110949	0.249310205295358	0.305955791360642
RP11-58A17.3	0.659512260149678	0.627816274562877	0.638731968813413	0.974944363231052	0.617288342074762	0.868515185164958
RNU6-411P	0.375099673094776	0.258304041906436	0.261827024779985	0.29691405043069	0.242333678408351	0.397487717675235
RP11-555H23.1	1.14771420672909	0.979450263843958	0.941309163117332	1.27570933972235	1.06046058619715	0.868720694219902
RNU7-7P	0.271897813807257	0.278341597631306	0.314428867273164	0.435062990343261	0.497709335321945	0.657633438468653
SSTR5-AS1	0.054344830329134	0.109019830892374	0.0876089481462614	0.0728375374373357	0.0701708827658305	0.0798011149747002
WWP1P1	0.0313173647233467	0.0204054202355743	0.0217833161591274	0.0176503560201083	0.0190636570681355	0.0266691556873845
TRAV1-1	0.0834740591529085	0.0631537081066493	0.17329611674357	0.159375388994086	0.0752007236782914	0.0984619652750368
RP11-752G15.9	0.1161183795128	0.189435877604676	0.106479990389137	0.159983698629744	0.202179445244346	0.147860788640687
SUCLA2P3	0.556552898737571	0.443308804525637	0.701345481257187	0.724667712735937	0.643011164396128	0.642981682599458
GMDS	1.16989021413507	0.917471801292234	0.750813664370066	1.20539388855664	0.491785757174337	0.871972615229359
RP11-261C10.7	0.767778411390408	0.539844326695083	0.396526963205875	0.488063266910929	0.457344741579444	0.372023557917724
RREB1	0.402212952140152	0.336119303059001	0.338317841679052	0.264324508784096	0.339152512284991	0.221620658631627
AC009313.2	0.0587166590437983	0.042786439501783	0.0441731475890109	0.0709177851561584	0.0339655032207866	0.0362127368690014
MIR513C	0.0889218043095605	0.0382480687654311	0.0696841558258724	0.092695961609446	0.0464371805470549	0.0482400921477292
RPL13AP17	0.314027653025346	0.25822814657126	0.609755917717993	0.254359454208617	0.333032061012461	0.309337983292583
C12orf74	0.2668129960836	0.304717858977256	0.185687049657678	0.346330006681562	0.184077433650824	0.257901049372641
RP11-492D6.3	0.301966736200017	0.571858369645104	0.508571622675583	0.604913743916597	0.521810646634782	0.403770178285782
C1QTNF9B	0.148783176711157	0.158108581144626	0.108821919145661	0.128357017931317	0.227118048900431	0.152933486467509
OR7G3	0.0301555102229529	0.0295805461990628	0.0261765012111968	0.0300179050324454	0.0268367574639096	0.0357654216890498
AP003774.6	0.00838453127018471	0.0241844360055764	0.0131411859688419	0.0180835873783316	0.0141462817615689	0.0215460448534879
VN2R1P	0.344763372472315	0.401948271311366	0.28442557626055	0.484329219409673	0.346563943078264	0.387382050102943
ZNF441	0.182228154237943	0.213177529404634	0.225126762453072	0.184953409685714	0.250613097557881	0.112937763314336
PNPLA2	0	0.00964870787217296	0.0199228448005348	0.027415828801878	0.0153190226681546	0.0163325634649409
SLAMF6	0.376345661037415	0.648013660297146	0.92203102405238	0.442160010999123	0.551417788068027	0.39702393176114
RP11-14N9.2	0.0245907513221503	0.0738770620526037	0.127389494206881	0.0580613770939182	0.0368099883087357	0.0665176600869997
CHST9	0.659770280772306	0.733229470989029	0.843118432128667	0.717337455081465	0.99334522090316	0.709760799849882
AC074019.2	0.412650043341369	0.433153239027405	0.399752721599054	0.538784418563606	0.371575795716553	0.377492852333483
MOXD1	0.0952084092308036	0.0391771203854584	0.0926743370113784	0.0448513588064137	0.0543500185842978	0.0624528435923185
RP11-432M8.18	0.715190309387672	0.801628875426636	0.786130416390146	0.670005671908974	0.691039116726239	0.840391959122186
DEFB114	0.175327704407872	0.266840785852724	0.189224831638944	0.233587219710233	0.181872839589211	0.285155813776977
SLC25A30	0.567769139618189	1.6432874530532	1.00866458385579	0.953675968113398	1.12379927577248	1.34721825151456
RP11-820K3.4	0.154079713760273	0.187128106929541	0.21895198399142	0.17575824463187	0.186512036255362	0.234047149777168
JAKMIP3	0.523984320692105	0.513341013923746	0.525598404477673	0.825740121761261	0.855433425003851	0.665471302136208
PRKAG2-AS1	0.544346007455157	0.821271677286388	0.684748121779285	0.607825317200918	0.756064966074868	0.635044429630862
STAG3	0.254434610979365	0.213202447349044	0.198593243621844	0.141555364087377	0.264890889621014	0.195872173159463
RP1-90J20.2	0.0489455000493475	0.0597828009540077	0.0469028073761781	0.0533041345568415	0.0448562017604353	0.049928243866929
DNAJA3	0.112346781792416	0.217457502242691	0.181365064081583	0.197480421444691	0.209859103925394	0.176108063790495
RN7SKP246	0.491276579581162	0.41765497774232	0.307993693928719	0.237344886377142	0.278502343073399	0.507000672812387
NAIP	0.653487785135529	0.674605629626316	0.518938127005478	0.939619487551105	0.666434359083013	0.891144341415557
HAUS3	0.1983196315741	0.16949196116473	0.156565699871562	0.217984782650197	0.174205762348108	0.144961252801186
MPPED2	0.720970303628156	0.70135961713631	0.680915082418981	0.416516462011209	0.631462491820202	0.682090200113975
RHOD	0.0215154120460371	0.0343339065798498	0.013174867810738	0.0146766156379023	0.0236375662318487	0.015429477840671
MEOX2	0.207478239230587	0.138542523009688	0.134393126686005	0.109311801690159	0.115885308634099	0.128274292914487
CDK12	0.392115663386532	0.457808077964562	0.424331626385344	0.568255244695852	0.386720019082955	0.420097895092206
RP11-719K4.3	1.11902838188244	1.05781538740887	0.940217831752326	1.13293400472216	0.771146539727387	0.897269141700045
RP11-495K9.7	0.407094937912161	0.512723862685854	0.283575663256156	0.306979753095009	0.27037737585886	0.195277067780019
RNU6-525P	0.112057571536655	0.137391894453256	0.122730930910862	0.103595124328687	0.0995267802522095	0.120131633523593
SNAI1P1	2.4392879739251	2.14975298309091	2.38442461535736	2.89355381806919	1.83806723668643	2.09164271552744
RMRPP2	0.712977467600959	0.744616708796005	0.681523965560281	0.660972811521004	0.794101815688163	0.572054978120894
FAM189A1	0.55898259409696	0.725943256880252	0.692045978894504	0.640286288838459	0.957827190826181	0.649415081184092
TEAD3	0.0255780630747973	0.0174736544025287	0.0120266502476032	0.019308187099168	0.021577502397656	0.0197186727504251
STARD7-AS1	0.776583220636983	0.712811040326764	0.909447365469572	0.749567700024387	0.563385529116137	0.619101702910285
RP4-686C3.7	0.304398242673661	0.422781828436416	0.37476735000505	0.360387558080791	0.278799000638267	0.471497753991881
SPRY1	0.0443187715198726	0.0384821149189071	0.041027663675558	0.0250131142882308	0.0247583154432414	0.0323568540782622
CCDC36	0.412253385470497	0.270102159455402	0.258452057970946	0.336937172069706	0.167350141295055	0.234179401153374
MIR4713	0.0123387606573024	0.00924092775209557	0.0134081664536374	0.022708897539967	0.0170507782930724	0.0177561308933596
AL691479.1	0.200074312835935	0.249811072102803	0.176331434797805	0.0994363484955485	0.117413220439239	0.166908722224029
TMEM45B	0.389805037325355	0.478918716100805	0.348571057210752	0.406675609891467	0.623443320966974	0.409996765109372
RP13-476E20.1	0.398597385940383	0.482540536060476	0.278724317050805	0.467316914230013	0.201998975486126	0.383452404826558
RP11-344E13.4	0.206859630967136	0.35882016748663	0.372141075962859	0.286312340545288	0.659869466071749	0.403072492550599
SLC25A5P2	0.16599479956048	0.135691531467482	0.0760484731690365	0.176253156777293	0.0769407851572788	0.193594008565368
RIMBP3B	0.248890713845477	0.269232808768046	0.248899328958141	0.25297087362145	0.341963591823391	0.32730119038641
RNF146	1.84225156629273	1.75548176610456	1.09895133911685	2.51970049439426	3.15284664495195	1.3493690712301
LRP10	0.0702710183954383	0.0580068245469158	0.0642464024759784	0.0612551404961423	0.0589273561714833	0.0624499175093461
RP11-133F8.2	0.30755851868666	0.425495309494132	0.342039175949795	0.203038494178077	0.342931222490594	0.185559184479353
KIT	0.305876765094468	0.317904530376311	0.575285604997064	0.329854408692865	0.357280374419733	0.211621579420651
NFKBIL1	0.351612163883645	0.243135054911528	0.35295010928423	0.213916069368522	0.312538800981214	0.241295117458803
MIPEPP2	0.183152912802572	0.124454197853284	0.188040812907406	0.186073597827164	0.123260365722793	0.174886338840327
RP11-473M10.3	0.22520409528557	0.12028764972768	0.146948833768689	0.186554454324026	0.222216655884001	0.190149352390894
OTUD7A	0.182058725895829	0.281075826244346	0.178582649347738	0.21828315919873	0.182831893118583	0.303560079923016
RP5-1180C10.2	0.282311848862856	0.199202592396987	0.164346396744028	0.19043172858212	0.150323336447442	0.287595988804886
COASY	0.157793862340803	0.215282659570125	0.179863558298213	0.125523061077184	0.205474620610847	0.212749974818955
RP11-128A17.1	0.184289575377027	0.185587926746912	0.127735219762611	0.229101888843722	0.178778535117615	0.129424453748531
RPL11	0.155396563479865	0.176238092683676	0.143267690984111	0.163635068103673	0.149818994113108	0.182046763516755
CTD-3023L14.2	0.0532704438087671	0.0372494219166183	0.0627451018344331	0.0473496838616589	0.0482458025919846	0.026548569177198
FAM160A1	0.250421283607132	0.20200774128128	0.199285707531425	0.196908603099031	0.181742953046393	0.235560457666011
RP11-139I14.2	0.0849257307648292	0.0665428129115377	0.0858743310367879	0.0765752459638661	0.076066871179802	0.0884211194481281
KIAA1462	0.411556411741512	0.313216281693983	0.297056867233085	0.325856045896499	0.439856643504353	0.468958542665055
RPS26P31	0.118177961208641	0.0852971464936682	0.0779881560267149	0.104636521878218	0.150915572582872	0.138523595797055
AC004490.1	0.139479478853616	0.131625490354007	0.0980781922671143	0.107321892749048	0.0981291015707862	0.0867002596502499
LINC00427	0.264112735010818	0.265774223050756	0.328004001782294	0.292954115528972	0.283733994189183	0.400756434274876
SYN3	0.350531802623746	0.35524357304893	0.344484320643925	0.412745998756149	0.470390343579888	0.353006315483803
AP000304.12	0.165173453151013	0.162391553365902	0.151217930456371	0.163984763178739	0.199688133077043	0.148221481749321
RPLP0P2	1.11747606164144	0.896342211508405	0.846014756035044	1.0803390577693	1.17108539882312	0.912705016170717
RN7SL147P	0.371381898127305	0.306641761422927	0.460632301209129	0.368800673510988	0.342596592256806	0.352905007800631
OR7E26P	0.414692411504286	0.322845733170711	0.382194503737401	0.31800896057712	0.317796157327343	0.302389760500512
ENOPH1	0.0388411236945004	0.0609306483010825	0.0821828743792042	0.0460744622880555	0.0530499437380182	0.0499057470426217
GPR21	0.0836828167268878	0.149773259515166	0.13806018696095	0.130139476779587	0.125265123663959	0.156189036634762
RP11-638L3.4	0.868516670663749	0.626289805732366	0.350780454247275	0.677233549842849	0.619956205252135	0.703894276902455
AC067968.3	2.2749084171491	2.42166769297867	3.0578116311102	1.04911801698459	2.42540860236572	1.69980861240822
FKBP11	1.70740002393957	1.52026519779315	1.65071992517592	1.12957149357214	1.48659178655724	1.61206221989584
ALG1L13P	0.345445125695351	0.336297360643924	0.326571205033056	0.324037208849639	0.264322413091995	0.231084671525728
RP5-905H7.8	0.127478099593148	0.156805622258113	0.143444789446857	0.121256553657659	0.138659336109997	0.131034103787694
RP11-305P22.9	0.864187024886143	0.357702267897096	0.566105515555622	0.505144392833672	0.527107046187611	0.928176106699086
RP11-232C2.3	0.687714981990022	0.739477245889365	0.726288034237987	0.70327744570964	1.01017921232057	0.712645950233482
RP11-691N7.6	0.256182412580406	0.158217034401919	0.346765596866049	0.113017304346871	0.277860811819971	0.182534615900558
CPED1	0.391807262988024	0.277167788722077	0.440621576683532	0.317108535472222	0.202502112536911	0.381977109105058
RN7SL274P	0.327469130819776	0.279371314006411	0.318653760259025	0.269512521715655	0.267292833961488	0.30149796185416
GPRC5A	0.225806274921909	0.190519327185511	0.155112652807423	0.24752547288784	0.226323368403166	0.297217150112636
RP11-141J13.3	0.0853773850635744	0.0936383182716534	0.0720952195115894	0.0796688283419943	0.0604748411651061	0.0796994899789033
DUSP9	0.171032129014394	0.150223632473553	0.256572577502109	0.176534775291367	0.159004311709744	0.213475160982317
AC005785.2	0.221265125324411	0.221659382272742	0.148904926477517	0.191966521559754	0.254300739744955	0.236432016811007
RP11-161M6.5	0.391285598510634	0.357359445389874	0.281285156841695	0.283556065298373	0.406414718415767	0.431158955597495
KRTAP19-7	0.0669844145830448	0.0659230347310862	0.0376499912925313	0.0358685701844098	0.0590129205935552	0.0569817485771508
IRF2BPL	0.0383659384892944	0.0582437595520113	0.115452363324307	0.0695073790149222	0.0406877784318432	0.0394361571278765
MIR520D	0.222909147566884	0.170129611419227	0.0995189446198528	0.18855904136212	0.136292650685239	0.19604683605028
RP11-152P17.1	0.198740241903828	0.156477938026402	0.141823881787471	0.0700940618472339	0.0641249746085682	0.0927261518756111
ADAD2	0.190586830429692	0.218828106606038	0.182933660048541	0.255514833851341	0.247106951642819	0.269761032466158
RP11-552M14.1	0.443892239747275	0.722011891003033	0.478483698118172	0.482596564643256	0.458528402827962	0.643673128664477
RNA5SP217	0.410843917250577	0.418531078557883	0.486987298665125	0.261472086027433	0.341985998115174	0.23307511524019
HIST1H4I	0.566615117217838	0.851723901885023	0.873504899248661	2.187694932506	1.63883367192718	1.1361980662657
RHEBP1	0.0653917626085547	0.104496805130186	0.135214043776003	0.0969929247380924	0.111710765643367	0.0955172849165654
TCP11L2	1.09248963035961	0.556344151916645	0.932505671282026	1.06252923771812	1.56384505337183	0.742711949298203
PCDHGB6	1.16889944796897	0.931267729681201	0.759193835062089	0.839008327410034	0.92184079566906	0.826636074314797
MFSD2B	0.910055813542921	0.828154553822166	0.836355332658459	0.57210866541372	0.913534199314299	0.560733602396201
RP13-131K19.1	0.69459695118795	0.729016978542342	1.13621581179956	1.14387074212409	0.984550040666464	1.10682457444403
CTD-2269E23.3	1.34683486118766	1.57151741413221	1.58179155170217	0.94732589761626	1.42611599914503	0.874384987580867
NUP214	0.0819162154681991	0.0284246677131331	0.0489098515277835	0.0437481536529232	0.0488899286862437	0.0441054271289915
RP11-690P14.4	0.185787253528572	0.216538314514037	0.214163196522419	0.155110524740132	0.274456358605584	0.283374531198676
RP11-394J1.2	0.650155722905448	0.637625064521635	0.611999740098384	0.682507512224889	0.77381763049705	0.770802671282439
RP11-515C16.1	0.0601186134275151	0.0583093049806407	0.103647161559782	0.072034782727843	0.0794948565304711	0.0465612856704178
RBMY2HP	0.945580779362618	0.950625164702624	0.729610423752448	1.01338281003838	0.928388104465517	0.920625905846496
MOB3B	0.368810563849507	0.397767159876175	0.420627797073864	0.348711661141767	0.298206592576862	0.49034999182742
MYCLP2	0.107780103451172	0.208747452794908	0.214801691825184	0.186945127210689	0.212198440227981	0.212243862721984
RP11-488I20.9	3.11245007123429	1.6393013964996	2.36035316039818	1.96777987829361	1.90778819528564	2.40930159650863
HEPN1	0.461278382246111	0.38345531796524	0.662331668380536	0.389124840407153	0.769297249721001	0.629963811828438
RPS4XP12	1.28000160845492	1.00876633489147	1.15834126209414	1.70442079393422	1.10528777427328	1.21273888370701
RNU6ATAC18P	1.56985020315081	1.67513286569991	1.4904903396519	1.59896871718676	0.988589561421941	1.45274345628907
RP11-324F11.1	0.429980216778673	0.397330815029583	0.496291424558491	0.43156891238959	0.395901857389082	0.370410432920256
OSR2	0.451793848812707	0.292767394414301	0.45669093245712	0.45529809259038	0.38675650884281	0.732515902769435
NDUFS2	0.296505762268357	0.835953314854745	0.567465875980095	0.497262111709691	0.342093712208486	0.432046228103503
ELSPBP1	0.236049998255055	0.268762603274839	0.300323930467345	0.2455696734764	0.194110285760279	0.253339086214203
HOXA10-AS	0.495475184249004	0.43862436372961	0.469889254218318	0.576803158237514	0.65802462645141	0.558385291477189
RP11-556G22.1	0.0805745407471189	0.0380554564046024	0.136575468401458	0.122290712641643	0.143856518463738	0.119632022190305
MYO3A	0.313581817086264	0.308883942233846	0.30397201538171	0.303342667005481	0.366683234675718	0.358764088281274
AP000688.29	0.39891175740835	0.568848584433422	0.43554626332121	0.441782827452488	0.427806610705473	0.487209747255037
GRK6P1	0.468445241345463	0.640596717868952	0.420864468978167	0.496415691024305	0.568984662564101	0.610421397478879
MIR150	0.101516605285283	0.144026063294616	0.195558575686968	0.154458539082614	0.0605032606860978	0.112886010497923
RP11-463J10.3	0.0789575972955439	0.0462642284079107	0.0729481224431619	0.0836532657335193	0.0868076284526293	0.0811601210864564
RP11-792A8.4	0.0751553002203372	0.0756515836394756	0.0670670935598106	0.067368560991769	0.0367728721343837	0.04036578390705
RP11-474B16.1	0.457953333560527	0.399625094153573	0.527417943355154	0.43605323837993	0.42189330441345	0.481188572300397
RNU6-957P	0.272473042866316	0.29782394522235	0.232315514601408	0.300884144755279	0.357262897941908	0.201653052456966
YY2	6.7880977973354	9.22793457258458	7.28852896424964	11.8144211197707	12.8331687165709	9.12541646086222
FBXL7	0.570984479867374	0.500024681736393	0.469945170129106	0.541392330222824	0.687395500653785	0.479811354774034
EHD3	0.140617676395461	0.107927003584706	0.165826493705274	0.145214271511805	0.243422228790308	0.121435268824921
SPACA5	0.195892473344471	0.246200017207497	0.266460351206067	0.168486651528845	0.269556732589242	0.297153967497522
MORC1	0.123873883920492	0.183467635271403	0.164790023001846	0.114687045778882	0.163120818296568	0.158385287090319
RP11-536K7.5	0.441954713158423	0.322565569322294	0.383638943554666	0.447270291630999	0.491644452347743	0.301399330532205
COX7BP2	0.517204154921081	0.531328810996022	0.462547819253231	0.538956227219971	0.544215071938156	0.533537064914824
RP11-293M10.2	0.0871019007836992	0.0639113445417005	0.0546063811823791	0.0907988149121202	0.0909735632129864	0.0708791913188202
RN7SL355P	0.43820047979977	0.613265396816917	0.534414200899205	0.80259827760053	0.287149191784928	0.653642772889384
RP11-506B6.6	0.181656845021294	0.168123245737722	0.207531880807376	0.166866398704248	0.155618478904906	0.132731636376023
RP11-389C8.1	0.848293338816852	1.15809981819652	0.960379080785711	1.28242288365926	1.06910919602601	1.05712100632441
KB-431C1.4	0.221154614534639	0.443866763795136	0.328067117282518	0.351578132395357	0.256761106254685	0.465853553277271
AL356213.1	0.265031156042128	0.247322282633325	0.27680118921938	0.298410429316219	0.319824973090573	0.223278636181744
TSLP	1.97560615016583	1.91998339833755	1.73087099054237	1.44052111831551	1.40262185912427	2.36739819511409
RP11-80B9.4	0.0893428389564544	0.11005597314969	0.134427076591699	0.0748749271266013	0.09351919660606	0.104954353458095
MIR25	1.13761725122623	1.19089438158898	1.21028045600014	0.76994806606711	1.22418969446854	1.03351739317689
CCL5	0.579659256466666	0.727660864307894	0.616740453763811	0.551935177104661	0.690247611352974	0.721846056126644
ARL6IP6	0.0359329448453623	0.0261840982743957	0.0210254525010921	0.0392663871494512	0.0357979961037978	0.0283170595586519
IGKV2-18	0.199269802288809	0.175334477729662	0.137674951943289	0.150861929157824	0.113702201691509	0.179747404334884
AC132803.1	0.0678172720666989	0.0989429569057253	0.0585290156784632	0.0980178321554183	0.0551935609299532	0.0733302848943371
LEF1	0.359343112466455	0.625084564855436	0.234326178016311	0.325929774647101	0.426021086661707	0.437653331318857
RP11-469N6.3	0.5311826905317	0.591005647828304	0.593828935448318	0.719230625417533	0.638710078446645	0.412612410001094
RP11-114H20.1	0.590686231544441	0.697727591834796	0.456554114547241	0.362997072826543	0.397859406459235	0.573894206677814
AC009494.3	0.279455608196384	0.41119099632486	0.246432039188323	0.414621263430399	0.266464533950628	0.612381312654288
LILRA5	0.0704452917161443	0.0666207177965858	0.0999118469086738	0.0996294948704981	0.0812775237253003	0.0878420816081475
AC099344.1	1.07570223148138	0.97785619520094	0.639488924361557	0.869950005040669	0.701379111974995	0.755767380724663
RNA5SP21	0.985919637895662	0.983900617690201	0.709135596291177	0.791222892812708	0.987374874707343	0.872014181280232
RP11-403B2.5	0.38846218338612	0.467373834904507	0.314094129503316	0.588828212198693	0.304515699791083	0.220173853197311
TMEM129	3.56127661470942	2.62329334028789	2.59825137476516	3.6388213240593	3.34869015065075	2.76576886725241
RP11-101E3.5	0.0642030632100353	0.070705155348412	0.0573058274252864	0.0769809704346674	0.0650460447653069	0.0794165192701431
PKHD1L1	0.744894567124394	0.579728166455173	0.68592229785809	0.539533784090095	0.512055934006706	0.642838108875815
OR6C6	0.0898002968360369	0.113803269445773	0.141969055694998	0.0842084622008005	0.0564633526402588	0.0882920049978707
FAM86HP	0.145372019732013	0.0949387208307837	0.123809284860093	0.140795155575004	0.15205414586259	0.13392058154241
DDX1	0.461000067664711	0.738391777438933	0.50891346319499	0.605211245356424	0.495984483465126	0.338225926716
RPL26P20	0.0562642033381281	0.0265736536307889	0.0274349054859583	0.0364048485675757	0.0512311443412186	0.0610466774650918
PPP1R14BP2	0.102795569675353	0.08671602423071	0.143521065249433	0.114808483007816	0.10419520691837	0.189051194259162
C19orf71	0.620921862043734	0.765736852219787	0.333037409836658	0.403447936532105	0.732131972025092	0.767144199157313
LACTBL1	0.661590470486266	0.775186916197908	0.773333950868429	0.776483771753785	0.993930885442884	0.694789085150653
SRRD	0.176409731360709	0.166041941262627	0.127975042173347	0.0989240041034005	0.173722474545579	0.13729323249235
RP11-90K6.1	0.358293938166821	0.482186619111294	0.286546757868116	0.242271052452218	0.380910869898224	0.367293180424903
LINC00520	0.437087312247641	0.347850150445386	0.352715619780855	0.303004759383187	0.424552756139157	0.454743518469289
TRPC4	0.191683745683007	0.129514262048304	0.181103348456057	0.164203287228118	0.140554956457927	0.191480605217884
TRMT44	0.261653726870732	0.302595194252837	0.288371355276257	0.261676337178271	0.283594268126764	0.256104510562177
RP11-775H9.2	0.180373988131684	0.278680409083353	0.309183515919984	0.191066409425225	0.228931536090523	0.295710076601678
RP4-681L3.2	0.0895626808430956	0.101813481992266	0.121345935984278	0.0695767313030208	0.0577017797277228	0.0650099242407731
KRTAP19-4	0.313877845607214	0.481188361286663	0.341942007577365	0.328494679074102	0.411750738648302	0.312055327822086
RP11-51M18.1	0.551037988954063	0.674318736427933	0.533295095173399	0.200638633960545	0.492879874080785	0.463034140906115
CCDC88C	0.142509792925068	0.177473836618049	0.145999516941707	0.141936382902572	0.122873364231216	0.164944611804661
AL353898.2	0.710430741255783	1.19048784935482	0.893393867714685	0.956750335056924	0.760475542069392	1.01644109039479
SCG3	0.262753873287471	0.459366397100169	0.260817810923115	0.27116397359425	0.517201090115397	0.286782102667319
AC005189.6	0.271815418991536	0.175483150501178	0.161439110820487	0.313487332255331	0.195854835691465	0.135287314952027
CTD-2035E11.4	0.20947377874658	0.223628958420297	0.218167957712436	0.179258139628376	0.159609789259675	0.15975136271014
NLRP9	1.08216233321448	0.947013197114815	0.869653996035434	0.861502102703719	0.828815681931712	0.835335651428963
AP000431.2	0.841934787016854	0.751539203874091	0.944489859617238	0.897029266023318	0.76367677998444	0.946765590008034
IFT172	0.380459468327631	0.331324827270062	0.4049287054631	0.25443946744203	0.398081677312698	0.278904342277057
RP11-554A11.8	0.931169191168877	0.768040769277225	1.12384199497843	0.786147202132838	0.904948392531011	0.854775813854409
NPNT	3.4527717528016	3.34444315519409	3.00991303127285	3.23923968078902	2.64454946744155	2.80809827867167
CARS2	0.440996505071905	0.301266773008398	0.343285874826689	0.256805731355375	0.281673828545521	0.279533835485078
SNCA	0.245697792110584	0.310157882472481	0.311877491680846	0.344322561695419	0.26507026111336	0.286901668822376
AC027269.2	1.22841322596074	1.50960221004238	1.31172331861716	1.54090709342995	1.26515154485877	1.2514393646794
RP11-723G8.1	1.66122609725711	1.70045535277086	1.2719462524814	1.23748433736629	1.31684487044835	1.46161503667455
CTD-2007H13.3	0.345608931748695	0.376395688416438	0.45218288757459	0.495044387075876	0.574052831435502	0.271264037202364
SNX16	0.602283817050105	0.561114332726698	0.456771832293806	0.516156377125047	0.611430132318778	0.386757006209221
RP11-219C24.8	0.427226986345607	0.377284935033881	0.478792531596841	0.410976104048439	0.347496535524982	0.307012520861181
HMGN1P36	1.14346051804407	0.651939359625713	0.949672286512957	1.13555873625895	0.86137551934798	0.661374727332581
HMGB1P32	0.374030034816661	0.356981397267268	0.314894212202066	0.310337207063639	0.345826265845662	0.24239065047354
RP11-122C5.2	0.102842461845622	0.0862088642015197	0.0847980315799615	0.127781007107684	0.0872961563840782	0.139033280271762
RP11-62L10.1	0.898087707605773	0.952401945202249	0.631451579100731	0.671571872566374	0.87067948786407	1.06619054441935
C10orf90	1.92219831237558	1.67283032505312	2.2694438102281	2.02369224739512	1.75199496694078	1.16837452939825
C6orf195	0.449377620303472	0.559184575737155	0.378713879005618	0.32412876368865	0.4403507710279	0.431623639966473
ASPHD2	0.3450001710344	0.316903643206323	0.159371077524857	0.275008475430086	0.263240947532543	0.261301863685739
HERC3	1.3693904108084	1.41266830117636	1.23292423898773	1.36639208111808	1.19166800795805	1.51166744357134
RP11-661C8.3	0.293080648871492	0.165084938786874	0.285692763919158	0.425807304023224	0.271254497515602	0.194369910168413
AL133260.1	0.419693169865997	0.372749090226263	0.357981288006919	0.514785901598775	0.374350951788978	0.349228991911738
ZNRD1-AS1	0.848502500358988	0.629852477773923	0.649053712306806	0.716331978152421	0.655482106105775	0.598276253376039
snoR442	0.506953836772346	0.875125014962636	1.00872460389932	1.0013639992453	1.04598542514	1.36131104129911
RP11-816B4.1	0.639284710329241	0.448346090077239	0.451587299987088	0.687456196837671	0.568594605983871	0.726531398253162
OR8B3	0.855496449927491	0.603559299478863	0.598741908297751	0.535419531119601	0.680827111386291	0.548401210045665
IFITM1	0.0716692603611778	0.0416688144113189	0.0535351292376544	0.0276261363417314	0.0352835092382646	0.0548595032883011
SEC62	0.512532834055894	0.748907921797095	0.755122152057796	0.419025956807785	0.497528513286081	0.453828629543376
RPL31P15	0.429229815711317	0.534548119407254	0.343590239770974	0.468630364992824	0.474611350092457	0.777714097973567
CSTA	1.7186314358526	3.00111053152509	3.05929787214658	3.00377910022641	1.88874613937495	3.28600827703182
SEPT8	0.52077644966252	0.577023068840246	0.598303274301021	0.599040057844811	0.582989096204029	0.450737402568891
LINC00989	0.182716704031885	0.241054293343007	0.222003431691775	0.149959528011872	0.184732635397453	0.181996355131133
RP11-168K11.3	0.769237440574496	0.757178636334248	1.0293278907379	0.767099538438436	0.542265337979259	0.699297755695184
VEZT	0.0192662788031433	0.0267134956914628	0.0350276984657174	0.0277020801731921	0.0235280345429727	0.0257448256575535
RP11-327P2.5	0.281288242705931	0.479950145783691	0.293718442553045	0.334965152171461	0.36010755283562	0.258799331241166
DNAJC1	0.146707559554569	0.127267648032464	0.118253152138285	0.216970899940196	0.121235880138195	0.0969428378107934
HIST1H2AB	0.364569510468931	0.602526431439562	0.541941252493471	0.343700582065201	0.315248718611208	0.270430339270279
PMF1	0.225177959996206	0.279970296391273	0.229447402933788	0.173248371952891	0.145494257823479	0.29802675528125
MTND1P2	0.0746249401664015	0.0833582926726767	0.0843271837742082	0.065174636997405	0.0479643102400601	0.0539787216134861
AL359546.1	0.277133524542279	0.212989245674165	0.276901320434002	0.175579068477776	0.300584826788914	0.218099130061014
HSPA8P14	0.269163239360681	0.158353407874345	0.220902849064847	0.217131738264837	0.247369725782344	0.19331077369239
RP11-177A2.5	0.228310586020154	0.107831375424996	0.0954224479298777	0.131310840519694	0.146743967292197	0.234679314485184
RP11-154H12.3	0.17238067881196	0.16224968047586	0.155481068060886	0.20748122146579	0.136975616484873	0.152039800661037
RP11-667M19.2	0.270292294718242	0.106938782442727	0.170810499674686	0.238788277698615	0.217274999144404	0.207168531342477
CFC1	0.46245475095551	0.211785038912469	0.317329195756068	0.383427426002649	0.35270563622678	0.485575548910387
CNOT10	0.092500798131849	0.158298957274948	0.100571953807595	0.105471965248706	0.160899470553778	0.103059944174712
NXPE2	0.340992451899959	0.2862788626255	0.293405042546427	0.203358117773792	0.427489719444138	0.27758070007701
AC017080.1	0.680943880108223	0.772794763809892	0.812230953032031	0.633662985222855	0.6761736148865	0.616051024487195
PACRG	1.32489158046009	0.825845214517049	1.85924172423333	1.06730439331239	1.45498094728597	0.829736093728933
RP11-809O17.1	0.601801812528308	0.651026053646451	0.81325824654737	0.661475801771355	0.775751092187246	0.537256076885877
MEMO1	0.122163316879153	0.0787784050535924	0.0718429242809717	0.0811423191977737	0.145920353988581	0.107791091281584
RP11-568G20.2	1.35184950401791	1.95947795499412	1.38600904339223	1.61251046317066	1.30767994158696	1.23738058407912
RP4-784A16.4	0.242471275169478	0.27580961499715	0.278466056015923	0.25577327508759	0.231195336328944	0.31440135330813
VWA8	0.436007788532326	0.414299566331521	0.785280059695294	0.597332144418266	0.486649620595417	0.521586874623462
IFLTD1	0.40952306466751	0.449564048542434	0.438064678526061	0.586164800694455	0.521182345066917	0.431250945050114
AL591516.4	0.163925193496513	0.269839953403721	0.256525827612381	0.287203009539803	0.305926111342888	0.320319253841249
RPL21P119	1.5640776055912	2.61973888490546	1.49857772003026	1.25516167441033	1.46029651726165	0.999353868252614
SMAD1-AS1	0.21432870391446	0.157952843240467	0.125632071917893	0.192918336214982	0.225828103471978	0.210758479613359
RP13-923O23.6	0.719772192357233	0.409408049994684	0.427438028048757	0.483370234974927	0.498691509306721	0.520410494053488
CT47A6	0.170475672538819	0.292493984941033	0.198627116166945	0.255987470644039	0.277546046036179	0.227304486321681
RP11-104H15.10	0.137012875516806	0.141708915767215	0.152951777634498	0.0960873065062571	0.17044534510806	0.164458763219385
CIDEC	0.397384390744856	0.271632415215969	0.31305709454341	0.402198712014286	0.20875457070039	0.245426725807588
CBLB	0.266491161999581	0.197461898027429	0.236431246737924	0.334482868569115	0.214259697721223	0.383692693515993
SNX18P3	0.293212404360444	0.574852340328239	0.493694071797224	0.385941378224653	0.258457857381072	0.368558834630059
FCRL6	0.19414171710131	0.193900465921617	0.285063124060331	0.204952874740367	0.251206523038243	0.191680042258611
RP11-311F12.1	0.179089201850492	0.177382602016698	0.168283064709509	0.129767665806034	0.131799418833782	0.153760008276533
PAFAH1B3	0.272138950176909	0.229744577324792	0.395317661394409	0.157472721697681	0.147183847290075	0.327489098641404
AC093616.4	0.240697135127982	0.22384653250206	0.243577307300425	0.216645099622664	0.26220717277466	0.15584969236764
PLCH1-AS1	2.33584384299982	1.73945964319505	1.87864060899015	2.80092740536173	2.03114830551983	1.65605868963173
RNU6-726P	0.0180580877766724	0.0234364402198927	0.0142068345065644	0.0210773722576873	0.00989976870585583	0.0123745456696101
RP3-454B23.1	0.457303749919959	0.439551785435687	0.465265465281475	0.56585639311569	0.377905697432186	0.470060247373929
NTHL1	0.0851944728729288	0.112873902903924	0.0873991087476721	0.0434308053965787	0.0560022485696987	0.11344421688247
CTC-308K20.4	0.0606208402850997	0.0584952560761262	0.0645559892902765	0.0558803974105862	0.0464357593618324	0.0512152272857225
HPD	1.19674363618756	0.643891705691927	1.16953666949953	0.641482360840707	1.16651514880015	1.00400056990444
ISPD-AS1	0.830845809386983	0.760950043113892	0.557581781897084	0.634033789008123	0.745781603958322	0.710618230848688
AGPAT2	2.35331307618428	1.89741204526254	2.1565911576863	1.42548766419032	2.31718918107513	1.94333054434454
AC007256.5	0.034214768324872	0.0366648153742694	0.0580414532475579	0.0572986531532208	0.0407482951808915	0.0620632764473709
BSN-AS2	1.33443472684389	1.58986076941217	1.64790006640157	1.20552621116534	1.89505242458312	1.4118539408206
CICP13	0.115168291036435	0.0785427298058657	0.0866422919896008	0.111585616567373	0.100785265446993	0.0910622406689288
TRBV21OR9-2	0.117412163015175	0.124356778259863	0.102709744184961	0.101292870918809	0.0868728440480698	0.0673603968575287
DYRK1A	4.52194978655382	3.90648058780417	3.46478560200256	3.93139303901657	2.94812803343696	3.66944961794046
AC016292.1	0.42524992120366	0.477438030518104	0.415624538907873	0.403356985633403	0.432746117715667	0.569560329376156
URB2	0.0470119579126681	0.087373420542579	0.091098312966119	0.0258094936948431	0.0549388869747788	0.0615024549234331
AF064858.6	0.358744558740613	0.345201565152861	0.378303464727793	0.336474660599094	0.400852518858244	0.289328292655647
MNDAL	0.74167275116282	0.782301678603513	0.400468399963232	2.55939965053956	3.26113434338094	2.63962239829278
LINC00111	0.0614768375492959	0.132553768065051	0.134056980632897	0.0791708748915802	0.101360770174741	0.121804359133728
SLC25A45	0.663664569962474	0.69393904771164	0.727524754241886	0.592181657139519	0.79218780583554	0.675680578075407
RP11-153F5.2	0.618025986679422	0.763875536644432	0.6905010523133	0.793405544539926	0.718314792020937	0.662896719227818
RP11-719N22.1	1.04108761433364	0.708144855407559	0.624306545713085	1.15095849136089	0.778629775537414	0.975849694935054
AC002463.3	0.351173920499672	0.324890239483215	0.360026024154283	0.324347469672099	0.336577829806878	0.252678946934436
INPP1	0.2760992640316	0.419149375199856	0.333823373252827	0.365798116331563	0.304216427856066	0.324344067024959
RP11-189B4.6	0.361644739800175	0.445970664906629	0.579018777184709	0.467992834042808	0.582001361537826	0.506128541664243
QRFPR	0.966446267354892	0.784832185016063	0.327586227186305	0.734032081405871	1.04321242470189	0.793773617507205
SLC25A5P7	1.10802237160484	1.244797585369	1.82708985464619	0.749823963639487	0.861027052815428	0.802702519574957
RN7SL264P	0.717764846648151	0.596062198768711	0.507834564049283	0.451462049662153	0.42451575788212	0.412498635716144
CLDN2	0.0727497769991128	0.107681192450866	0.0969184287398632	0.121601566350134	0.118358898410039	0.0327158709132204
ATP5I	0.292030995163223	0.177334205639385	0.141871354827696	0.180354581474512	0.115320921178071	0.231501977861698
CTB-35F21.1	0.0793815207884551	0.0441015220169803	0.0804731336184607	0.055369543770555	0.0602488480271296	0.0538185525095737
RP11-548K12.3	0.145622064864429	0.130315231759322	0.138382711354804	0.145466187385411	0.101971342461019	0.0976886327489846
RP11-863K10.2	0.896161658948739	1.31376918624968	0.527405619622009	0.615763260926746	0.760316644485971	0.506987866346807
NCAPG2	0.289866654026706	0.541294344947813	0.319726208600664	0.411771726026543	0.319385849693905	0.356198841748178
FOXF2	0.0571441111619102	0.101060575092755	0.0476436715316797	0.038880064288606	0.105074405770722	0.0339106829837453
RNU6-199P	0.569541790277591	0.923372793722119	0.642366551361175	0.738201204609036	0.777672044805811	0.56862259111442
FAM25HP	0.614746545765406	0.772416272797386	0.590400204835573	0.479571052626117	0.305798568920885	0.534421761719876
CD99L2	0.699921455993893	0.773005294970278	0.63263171292469	0.905515916718005	0.484385803525831	0.76355498361117
RP5-1068B5.3	0.491533550904919	0.639298282744243	0.5665245448902	0.54293547175143	0.552253808507234	0.38904696754734
RP11-300G22.2	0.810520982262326	0.441878242476209	0.811333285971196	0.745604958842232	1.00376976730087	0.600682474327496
SLC35A1	0.284030911452677	0.0997311355228221	0.334328283532325	0.141687973868299	0.152752241421559	0.1608725899478
C1QTNF9	0.0124252174754145	0.0251504818254845	0.0207724869570522	0.0250118937790921	0.0199654091668981	0.0212863652848917
AL162415.2	0.427641296146883	0.364041323004623	0.46604147443142	0.365483282105684	0.366053809862594	0.349191406560208
LINC00544	0.197171075938133	0.153341551235338	0.23941822996337	0.214659226542695	0.141110819425207	0.162033177135998
RP11-52B19.10	1.06641244825165	0.787951759763339	0.856967781037663	0.627789690945966	0.810105472610818	0.996978740540842
AC098820.3	0.225067270139489	0.268190035428931	0.230265768238795	0.230763109679586	0.176574234556432	0.284693496816303
AC108211.1	0.0845166125469218	0.106610300324459	0.0751432127026055	0.0825248112846652	0.0792608346124984	0.0722635434013328
CYP4X1	0.377177053988482	0.295690145970613	0.356569411086335	0.406313501992256	0.258780299251085	0.337441213596219
LINC00452	0.972665687413497	1.35238559907956	1.4581680660845	1.25693400479143	1.52276810020212	1.06779456891678
TRAJ44	2.25501373560951	2.04829166869247	2.14318771497292	1.50715584652476	2.13985510958205	1.7729274674116
RP11-278H7.4	0.390837930480269	0.50771847713484	0.358861855329331	0.379682284081232	0.571321438050362	0.651562100593361
AC107016.2	0.277892768578914	0.29609172478997	0.183896771695588	0.225312519433622	0.210861786799107	0.269775448982382
RBMY2TP	1.78073918451326	2.18871074733475	1.18210901155743	1.43616025968019	1.47846452403161	1.51800258669442
RP11-1041F24.1	0.214518844153927	0.172593693148349	0.18900324573615	0.211377378540208	0.114246202864059	0.164257607641522
SHARPIN	0.302629876169148	0.167063924975765	0.168166503527016	0.237347633837829	0.281821109429096	0.243908525567226
RNU6-1321P	0.0268119900611903	0.0180904806447943	0.0336182273031065	0.0314838924764933	0.0236955042650419	0.0336843357548384
GABRD	0.161859579003376	0.10873924499631	0.0914549196809596	0.109235947936745	0.106272049782723	0.172271478493753
EFTUD1P1	0.0578770325536727	0.0652702286081164	0.0466515942100191	0.0606307489970229	0.0438426071510861	0.0297457567800506
CYP4F26P	1.6273196901548	1.23211745770886	1.105539771651	1.31661845022815	1.38716828499354	1.15208008634627
RP11-547D23.1	0.038632354759168	0.0335132623232431	0.0276795414627976	0.03808981988547	0.0319249229232569	0.0226914314771688
FAM194B	0.252134483711527	0.247028586221679	0.232796869364456	0.157418997932071	0.235690536738602	0.270664449884361
MIR4643	0.502708749837974	0.493253593966657	0.750532211257318	0.512328117251008	0.617553053947743	0.86521873127645
RP11-574K11.31	0.459194768117729	0.35101473571072	0.467382939650428	0.265655402724002	0.291669823652226	0.694123552298514
MRPS6P4	0.600489180498514	0.746468444971073	0.621757172232597	0.769847395704289	0.740449618816678	0.603846537569358
TRRAP	0.0356074633145763	0.0679270836541513	0.0404345079774098	0.0602787581853941	0.0599145587428354	0.0794166874840085
RGL1	0.0927550429217506	0.10963256297844	0.0830721124961612	0.0985971555313061	0.0974102830404361	0.0919373593569168
SCRN3	0.518210017825667	0.24879671480799	0.284604696945552	0.450760712017099	0.333073447148814	0.286142622284541
DUX4L18	5.74890593378734	5.22107772230662	4.15380593167286	5.3929584021876	5.02795705121396	3.050875172867
NOMO3	0.0725558847576228	0.0249391468734487	0.0386211365708156	0.0513749983830944	0.0765508879797807	0.0337719996889366
LINC00567	0.123102008600458	0.181250457256904	0.183953176321708	0.190580896802851	0.125728714667435	0.16524785073573
RP11-60A8.1	5.28334783264318	4.13245711837331	4.67684999180887	3.93949929416717	4.31871183813357	3.58562342923387
RNA5SP436	0.52591851577662	0.889383551154822	0.720764889834218	0.474819242484398	0.648542082151368	0.493444631940386
RP11-330A16.1	0.141674116479687	0.203833221328032	0.246648671845773	0.188758325869777	0.179170807425772	0.177056216450251
RP11-159N11.3	0.0766942808319237	0.100826363853802	0.0684047240697834	0.053204900990421	0.113580291790702	0.0983389071445442
IGHV1-67	3.93277123990096	4.85151013357448	5.20758249781603	3.70685644614652	5.76313724015532	4.38090138201226
IGKV3D-11	0.761576837136409	0.559474303299523	0.337508996589187	0.636253486617543	0.582329821836378	0.755827209662866
AC023798.1	0.636639524696267	0.581928456955642	0.697419111379277	0.92502989079193	0.600867075294111	0.840385567000246
RP11-62H7.2	0.331132104984126	0.223425060633913	0.160221635512025	0.226567138459598	0.145074003725493	0.22434603437527
SAMD8	0.735993812505849	0.371435634618402	0.521403192929438	0.442401628166005	0.483111145941348	0.392911345498084
SIN3A	1.4458893884248	1.62152068755314	0.934716450447493	1.54434326463753	1.29138459535864	1.13388527128657
FOXN3	0.114121373603893	0.103060902758312	0.0849112271388076	0.0605869955164422	0.126146192711177	0.138789185729682
SPRR1A	0.239599548613996	0.271995753963402	0.393052136617837	0.186034844892032	0.180308118346576	0.229180184107408
SLC35G5	0.28463678500854	0.330970058108573	0.346372235211278	0.326787208764326	0.34512267770104	0.321003949362137
RN7SL852P	1.14519968384798	1.0818866695516	0.458785853506594	0.796216691740706	1.37151094606501	1.16659995741495
RP11-761N21.2	0.674630872570191	0.359111352939455	0.624231854337631	0.687465115438928	0.622593715675385	0.512981950094424
KRTAP10-7	0.376462515975036	0.420126722422947	0.215295084259689	0.169827027338798	0.431523018088759	0.364071040379268
RP11-465N4.5	0.683089419300375	0.591008924605089	0.567513001134731	0.622847306652453	0.524715615751218	0.346790739158933
TRIM52-AS1	0.154032937890886	0.151338578281814	0.151903364014191	0.213513540053089	0.16185301468168	0.165445630959208
CTD-2184D3.1	0.365165975537014	0.12319167651326	0.203494908077355	0.45504771677228	0.273823868858973	0.250234858593826
AC009506.1	0.0523803411983866	0.0598732655183946	0.0502236779446036	0.0744291783227404	0.0534708851342773	0.0855129577030013
PINLYP	0.114199518007158	0.133810457270546	0.127727387096988	0.116560392126593	0.128709167451345	0.106914143117338
RP13-297E16.5	0.135322555534198	0.0723130081861882	0.176461224908545	0.182121232460706	0.082454191112533	0.0856839866883655
RP11-449H3.1	0.482193629796038	0.341983513023922	0.539985122296681	0.219111441125642	0.344228935474776	0.314034257782579
SPRYD3	0.491606639138856	0.507493198600437	0.699615399682952	0.553469945224198	0.263048717692409	0.482580615651436
RP13-643D4.1	0.621763911088176	0.707996243885703	0.748983606201744	0.472456051638906	0.701176735470915	0.419498677631156
CDY8P	0.25679392359832	0.193867234901456	0.208852664447013	0.149688631908864	0.254268219586648	0.285359130105361
LDLRAD2	0.518829609540921	0.152037945390535	0.701112538610551	0.512400550900996	0.338277072026618	0.588705768673037
SLC22A2	0.590922528162445	1.00014493402379	0.704345809735532	0.723924359332503	0.606161792505282	0.799596781397048
RP11-65J3.2	1.66806670122621	1.07852615324517	1.46389313684524	0.785325657511407	1.1395002234393	1.23207774013609
AL441883.1	0.751629844957706	0.942891728364175	0.529769164675054	0.535730397833407	0.801297861831649	0.93431612417201
AP000688.1	0.825662249820622	0.490748891883203	0.725533489574379	0.825573279905351	0.841969852724187	0.665760047935261
GS1-124K5.9	2.14869318947162	2.57457197260267	2.74230833277546	2.23634489650912	2.74413744619411	2.1808099970397
RN7SL85P	0.226825510947436	0.0701149654624371	0.113174194768446	0.131973651073622	0.136183170842984	0.136156423219965
RP13-77O11.11	0.509807527929914	0.529678472034656	0.356022617469261	0.602196726968799	0.666233552977528	0.579305899866574
C1orf101	0.220620597132969	0.206571490625603	0.236042501466671	0.184633452463467	0.200602161945991	0.122892937692629
RP11-152K4.2	0.233850687109885	0.129928559306331	0.283055213916212	0.25925125970137	0.293626941289901	0.292991248140879
HNRNPKP4	0.0275128930371915	0.0173496309578831	0.0274207359097254	0.0185625349173819	0.0248250415301262	0.0155904580422112
CASC20	0.0782226390961598	0.0950005293744981	0.0864953032112268	0.0876755459721331	0.0914481513704767	0.0753398006642187
RP11-71N10.1	0.129304196840438	0.168426805176345	0.12747479130194	0.222252996121613	0.268358836480516	0.18364058282413
GPS1	0.777587079367891	0.583150096389011	0.836009512133553	0.778554322503644	0.557270452243863	0.656511065378996
RP11-15B24.3	1.63670708224015	2.30628849390112	1.44860188455494	1.61058504363902	1.65584610613509	1.85867561842654
GPHN	0.25453675017692	0.369403097434956	0.228825268933425	0.325935124669696	0.324114254641265	0.26986463846843
CTD-2311M21.2	0.07430331292295	0.100016610822696	0.139747869750629	0.0719370846954775	0.0724323419200934	0.0886810284412823
KIAA0141	0.36923865439676	0.465168955069963	0.642630102192864	0.394617409075103	0.451623725680363	0.555145974218412
VSTM5	0.495817039416284	0.469128006162051	0.443369000047547	0.477485316839953	0.455787400311251	0.521500141818613
RP11-470M17.2	0.11907091226102	0.103369588391637	0.133814458912042	0.111854906410106	0.092688078070241	0.0924742561103
TUSC3	0.147068229076388	0.18769473993276	0.103139863106633	0.1322536779597	0.155007257474353	0.190885036861673
HTR5BP	0.167969395290124	0.149337495816534	0.165262181088017	0.129655597429112	0.138695499859844	0.11689315338924
AC021860.1	1.40149717652786	2.01847932275135	2.15379621736235	1.51015048027117	0.98387471791154	1.45981267564532
SCRG1	0.10882154142784	0.1823843294496	0.251060538385898	0.135189560731968	0.193044824527742	0.3176742223646
EVC	0.137474691391949	0.304108430137731	0.233934393980181	0.262616617379026	0.0946717018663602	0.363367416134857
RNA5SP292	1.66608582000327	1.82218638104734	1.7857773396991	2.67378396375226	2.65987119889519	2.82664690661906
RP11-63A1.2	0.086812377717939	0.0790745038913034	0.104314337733849	0.0780146581541551	0.0941585236307256	0.104106345897554
KRTAP11-1	0.458617601208749	0.258258743180246	0.357601701091032	0.216064648808965	0.266675744147426	0.464413245272178
ZNF826P	0.879243370580313	0.712178840795382	0.566556595647698	0.710116677688477	0.798433382863163	0.548770255912926
AC010641.1	0.957538332105155	0.611644927242694	0.452688987041519	0.647772894694157	0.277455433986592	1.2262772974217
RP11-770J1.4	0.557009908652157	0.516245217015361	0.415075808797153	0.605634816517403	0.40626690800612	0.453006861217335
C17orf53	0.225510842383999	0.25592105007225	0.24103865505539	0.200929606270837	0.352856606717548	0.186201182380487
SPATA31D3	0.978560111529708	0.861878685298014	0.573754172038321	0.907748422044118	0.942699764517355	0.85704502785712
ARAP3	0.073134814963819	0.0832410197235017	0.0854587549962708	0.0644156216835117	0.0579583373826902	0.0590378891014684
GJB3	0.317632124635779	0.223780237237743	0.287671844981567	0.357356962430056	0.314666224589966	0.292907249509728
SNX5P1	0.342303001419612	0.285298040783984	0.303806954659337	0.528879314603676	0.524893340223916	0.390766882653556
KRAS	0.195534124508573	0.304574859598252	0.327976511987128	0.164593401333252	0.17769602001989	0.312353071188423
C1orf100	0.602632732156598	0.838196497400561	0.761934463684567	1.10567759958193	0.836254995190257	0.887510647546807
AC006372.1	0.200004722774358	0.231549100323726	0.211212860637533	0.198471632514764	0.249321836450469	0.293274469412894
CNIH2	0.64192765112423	0.746016202957445	0.724318584000222	0.575355200359728	0.450256262446039	0.674510808519945
RP11-846F4.12	1.71137888344889	1.74778809834079	1.30549479202365	2.41468077024121	1.49707295415626	1.28858456603631
OR5L2	0.222875835745384	0.252087184282283	0.181242667156008	0.215314095120974	0.317508861536885	0.261663686332865
YBX1	1.09355192050523	1.57385758083029	1.33947388158226	1.8716876781755	0.644411419698216	1.31844787553831
RP11-815I9.4	0.265015059296985	0.267839754456217	0.217266058654543	0.222236356049965	0.249249439171913	0.257168070435392
EFCAB14-AS1	0.32914255930747	0.326710572969245	0.396822658182166	0.371326036810402	0.372251108478015	0.357842689905613
GDI2	0.138201424726297	0.0991806049276086	0.385950563151154	0.135486380124734	0.145353852741175	0.258284647808508
SPATA21	0.204223605133958	0.234083188995313	0.224210786235991	0.242361310925128	0.28497745119745	0.181797116010617
CTB-161M19.1	0.0682450642893092	0.0597244247825447	0.0906025853499917	0.102166880558531	0.0851472200176031	0.103159943754391
RP11-22P4.1	0.234671475424291	0.177144556972409	0.232305620419579	0.216099938146699	0.135999117693722	0.19284084340851
RP11-112N19.2	0.0975124098690609	0.0394759141564112	0.0721055805721253	0.092753334081009	0.0819595690223748	0.123363102198252
RP11-404E6.1	0.104941567828235	0.226121628772684	0.0806464425925134	0.0992957277185032	0.262728509093451	0.137445875575245
SDHD	1.18400105543861	1.11204408695623	0.926101040866876	0.92692156265539	1.44081906629538	1.32444435487721
DUX4L6	0.0542484889094897	0.071374538441726	0.0793560778090326	0.0702012258807355	0.0610182715863839	0.018587250538925
MGAT4B	0.678227062154013	1.24599612599564	0.657935677157488	0.526440766657427	0.634705286865323	0.7322383998364
SLC1A7	0.46772537119156	0.400700831500672	0.496780910103727	0.39053521417604	0.518249822660348	0.462101800178777
RP3-419C19.3	1.97729995257863	3.47387574529015	4.40793457068804	1.82145895611213	2.21979050417956	2.13387089239377
DHH	0.613342141591707	0.704160674249848	1.26170519104301	1.20709507672498	0.706821470095524	1.13284223929289
ZBTB48	0.100577067569021	0.14257822554274	0.122716720383431	0.131111001868929	0.0783092975935744	0.107090183256352
RN7SL476P	0.604014671392051	1.24836875714889	0.779174419087822	0.860781669565354	1.06008226633192	1.0875439061421
GS1-393G12.14	0.136652625620056	0.0908845554601658	0.155023681506032	0.117891847081121	0.100379293582682	0.140464553405703
FMO11P	1.96503443399959	1.10175132794051	0.524897343677358	1.07559943534893	1.42935651276202	1.286900548796
RNU6-353P	0.692823712915117	0.786132974215456	0.660209995846677	0.700171368452066	0.744294436715949	0.647039183336032
DHX32	0.0833348799039033	0.131034248884876	0.0661261934979314	0.079534900536558	0.101303031603806	0.108833094810353
AC114783.1	0.172931062460726	0.19940695161561	0.167657937552861	0.145521087619788	0.163535423301872	0.148129148319822
ATP6V1G2-DDX39B	0.335013970124137	0.325942085821958	0.303545154432924	0.321719944867534	0.12495213655452	0.388346679657481
BANF1	0.270390846802191	0.472610575011645	0.481055655491518	0.606815676086509	0.480859703238612	0.478871745104974
RP11-2E11.5	1.08552755048502	1.1536414666544	1.86005151275038	1.23437662270193	0.930652773735435	1.6499665094351
KRTAP2-2	0.0668616008772862	0.0473682266209841	0.0663689412355481	0.0672960156372211	0.0792342609705859	0.095931027963615
RP11-178F10.4	0.433479999048656	0.497666062227171	0.645428950387705	0.292162778207054	0.577906829696412	0.504749454768135
RNA5SP97	0.173818565791892	0.198042947485073	0.188733708445667	0.261262407222997	0.105385225567687	0.187876889694115
RNU6-1179P	1.44593152665709	0.93015465223478	1.06792089011006	1.04521461161491	1.02165464876102	1.56770503895955
FCER2	0.539132243722168	0.421424976240976	0.376717704547207	0.428707881263611	0.508229611196787	0.419674850645487
GRK5	0.400422524831041	0.251430743035772	0.266945661221405	0.357342681946701	0.229727153204929	0.207889547839785
CTD-2024I7.13	0.128298170278321	0.168897616531305	0.173974384845013	0.126125510307416	0.134230060354019	0.149786279422821
ESRRB	0.320696804580273	0.551304460431805	0.474992654561428	0.537560447445632	0.574922604821372	0.410878413202815
GPR35	1.07468685071533	0.945304396803699	0.98570112012145	0.829778113881929	1.027537452852	1.06066152456999
ARRDC2	0.991892247008573	1.04746811173819	1.04696236745586	0.863364411181963	0.920397814944594	1.01682769374006
PTPRC	0.0511460321163859	0.0507428847030906	0.0578068536295107	0.083276830601675	0.0555608718277395	0.0577559807716006
PIP5K1P1	0.136026926784799	0.0619511988619567	0.0852787154843404	0.0880140369348752	0.0901619000426782	0.0873883754304027
RP11-770G2.5	3.13956112424069	2.22472367541573	3.18526090122052	2.46557129479791	3.41015263830727	2.72788083430083
RP11-493P1.2	6.1921404890893	3.97379443153273	5.44671902112211	5.88011706616364	7.84228538602363	6.45220112231046
CTD-3012A18.1	0.252179943958957	0.13511900765418	0.130198332483607	0.127975670621839	0.185921853934405	0.167727035009936
MCM10	0.335567050345523	0.22522083781026	0.376461345758587	0.304734410028365	0.323522713851925	0.38123587903121
CTD-2319I12.2	2.39909910998159	1.80881716931981	2.32696826200582	1.70197844671517	2.53852474098158	1.45343010142591
GLUD1P9	0.461116536004268	0.50801103310536	0.503621436072339	0.565589461008772	0.777264350795117	0.427402603542388
HMGB1P16	1.20748546488448	0.999058896657367	0.837719382062644	2.2770096638559	1.13577363169835	1.56209490491779
KIAA1598	0.26066484619882	0.287375945099963	0.327700154621425	0.231031568845712	0.340475919749194	0.405451402484258
OR10P1	0.139462731438273	0.184992653361516	0.148727937401439	0.188537668868711	0.091422067458259	0.215786512128694
FAM181B	2.26715744947857	2.36747888564328	1.81569800527289	1.36234912566664	1.55405418380016	1.87240219393705
TUBA3GP	0.547940428945594	0.487975851489137	0.695388397838598	0.19109744473787	0.4479887594825	0.343242128577606
RP11-420J11.2	0.430019795195326	0.221779215468805	0.356991680254609	0.245628144161732	0.251780122591988	0.246236781521817
PCNXL4	0.133514307495309	0.221656840813872	0.162799450386637	0.255730464278104	0.09211309583924	0.148570326938153
CLRN2	0.101285509929436	0.0668867585844247	0.086675375969908	0.0784237432326931	0.0522428146973644	0.0554390389671347
ANK1	0.979948142161734	0.875100126539015	0.614354236915371	0.646492240059497	0.791944055741436	0.681397875274507
RP11-353N14.5	3.23391471442191	4.40307526153143	2.6981252671188	3.2392052108436	3.42072159927079	3.0483648673583
TBCEL	0.859484918122416	0.685717330996217	0.954209874429935	3.31767156922444	3.01789577777276	2.06369149594806
RP11-359E8.3	1.58939567578437	1.79986901108729	2.17480476056386	1.4196488780982	2.55575240017682	1.88820061293198
CYP2A7P1	1.11321423956058	0.872581988853289	1.16409306714215	1.15234258668901	0.806663097927501	1.77209548998583
RP11-861E21.1	0.278512956709403	0.241406448177453	0.286854038163277	0.473401802711876	0.269795083299075	0.410678461909694
GART	0.0563796819619219	0.0954757390237183	0.13939207021502	0.166470137441018	0.117133513464732	0.0677471652178486
RNU6-371P	0.13277074914441	0.159844699494782	0.245570845510517	0.146455357459632	0.18341054551646	0.154467284371673
RANBP17	0.555915855146897	0.390026923432463	1.25380158759321	0.683617829161732	0.698229107718896	0.517534742234658
NR4A2	0.0477148839539316	0.0728389230260285	0.068967618125341	0.0548855979611682	0.0415298343331874	0.0585825927652239
IGHJ4	0.463930615378842	0.893119310383576	0.834185828857131	0.57518932827427	0.522740170584967	0.679469416494294
RP11-377G16.2	1.10010734248391	1.11152455895203	1.31211198557163	0.953051387766874	1.18573531026941	2.07343970262505
SIDT2	0.0338901083694078	0.0317881024098426	0.0337668618545836	0.0242774839112233	0.0358827329419339	0.0214611400074516
LINC01142	0.0750493389157514	0.0744734344603505	0.0872152380394937	0.120016898136034	0.120886847553208	0.124181159905137
AC009499.2	0.458344000735918	0.554539053549988	0.445244037977681	0.513823569930086	0.723223140868267	0.35974291758619
AC073043.1	0.213957122807316	0.178645883256283	0.168716834825104	0.170883811135943	0.186939137747552	0.179548520994587
IL15RA	0.196247787503879	0.150066408067052	0.221762633312935	0.252912859687953	0.203219074645074	0.23658767576705
PALM2	0.657761034405358	1.2484428507513	1.23544988952069	0.517471960989035	1.07882074644755	0.901817448917078
WDR44	0.398143731427944	0.332369830284899	0.453829744620179	0.57670698547858	0.447891191862708	0.38096813387775
RP11-344P13.4	0.0351332440624157	0.0452087536627679	0.0594350166128723	0.0603791813765024	0.042474694219474	0.045284914972783
SHE	0.0571002140575607	0.0630825319749995	0.0508526173236098	0.0649140734883129	0.0548792476326249	0.0500993428060658
RNASEL	0.0867266926428394	0.0865652503504122	0.0707480072550088	0.0611696581573783	0.0887947487849036	0.0561573363092523
ADAMTS18	0.616142496530437	0.671482448737168	0.60891067325468	0.552581371244587	0.597299669002616	0.520427745857151
WI2-3308P17.2	0.825363547003856	1.05845205205542	1.2095317648823	0.880756612605709	0.669347794401006	0.817506014899504
RP11-413N13.1	0.0914205220737862	0.0890429508350967	0.0909115986430153	0.100506712228856	0.0682497853857328	0.0829629754899588
MAP3K4	0.985548304499431	0.644844561110506	0.857259354832815	0.677685458682103	0.760840854466244	0.994349416105567
AC145676.2	0.244832232653445	0.604945384868854	0.47635296017511	0.589958422231461	0.480228657897715	0.373153752066611
RP11-685M7.5	0.384148940922114	0.376719138351557	0.381857172827345	0.358656649131159	0.454872758019016	0.316024331747603
OSBPL7	0.871710342689093	0.827886785993479	1.1544850001483	1.09684976373381	1.12410940544417	1.2312490941621
CAV1	0.128616340104649	0.121995848742093	0.175642059434376	0.0782732957973696	0.105255796634886	0.141940056065913
RP11-485B17.5	0.0286662621795727	0.00870371453109557	0.0718864146737297	0.012365362838537	0.0138186793470587	0
RP11-26N15.2	0.195812558554663	0.22849636492454	0.256206059750166	0.263412883614714	0.238017566310754	0.231571824194591
C9orf117	0.385381569785514	0.472183612418546	0.440448851803212	0.358364992096382	0.344587284075149	0.497793939032617
RP11-359P18.6	0.517846543399833	0.312130118344262	0.19238582235079	0.241577212006353	0.258875421932833	0.208973850486933
RNU6-192P	0.153233091397984	0.17564484324805	0.116574101296565	0.160417632917244	0.169312177434376	0.153968036523025
TTL	0.534517851884257	0.638122510109491	0.680119761245458	0.401332901585266	0.396155641981923	0.52125243119937
RP11-492A10.1	0.32104043148356	0.205734883707839	0.597860426237573	0.345525052043693	0.332880040074454	0.269194935742003
RP11-443A13.5	0.178513100531537	0.328391544505595	0.303790515608938	0.342590153947709	0.333223537457218	0.372777190248103
ATPAF1	0.211472980509373	0.177303916304439	0.139090343117204	0.15235361899501	0.170975307608808	0.170846783480247
CTA-714B7.5	0.189850258251402	0.203710974120225	0.183955449112262	0.287522965267859	0.229270082128071	0.151480217893346
MIR483	0.269400665200203	0.789703504172819	0.445266211381102	0.602166554273114	0.422653506194744	0.568935691924386
SDHAP2	0.469428680265043	0.391296204744934	0.519702580997938	0.545103720359246	0.625898232520898	0.557329392465354
RPL6P27	0.607636073945069	0.546602239912598	0.901563678502986	0.349990519742601	0.449133652416737	0.52416244806038
LA16c-60G3.7	0.604792020903642	0.51538137670225	0.457259197792691	0.522200839962432	0.528926931717556	0.411648599376652
CDH1	0.06848595996539	0.0148024088741878	0.023287093030897	0.0310439532933688	0.0123102730981087	0.0393742448851344
PMS2P2	0.50111661308894	0.590849729734501	0.486952122108358	0.655684223596701	0.507286805360302	0.609529404320545
C10orf99	0.039750609887784	0.0338783689325126	0.0489669131551801	0.0445211580098131	0.0544602243501637	0.0272396359755586
EFNB2	0.728433388347634	0.679568237588249	0.494941997395355	0.688111277737269	0.663054129195734	0.55633606702234
HPX	0.609781680830246	0.479410733245655	0.245575436073846	0.404130107648255	0.282267514356674	0.398489994141137
UNC45A	0.435499788796164	0.361038342114046	0.327630978307644	0.408381361703713	0.397962428891216	0.307514757220818
RP1-166H1.2	0.11228385927206	0.0382708802309756	0.0753892607852552	0.0587461321868938	0.0859045586699353	0.0446771689634285
EEF1A1P20	0.230519285812112	0.225804266724855	0.285861787614443	0.155181441300697	0.148645808176299	0.262688255027733
CNTRL	2.36808764099167	0.868919192344418	0.977347416074634	0.947540132867863	0.795713521054486	0.747984106273924
TOR1B	0.393992992362678	0.320019906785654	0.399249685029303	0.360766022518563	0.382766065847773	0.220617574532612
RP11-333A23.1	0.170168529371579	0.193189460927031	0.11595972643763	0.22818823400226	0.176543641103397	0.115976504593867
DYX1C1	0.13089508038444	0.101514950511283	0.138182844753482	0.119860945778156	0.150112902760923	0.129104074982169
RP3-337H4.9	0.245131909441911	0.165813159417913	0.225655804848053	0.135185442363579	0.273728058747406	0.164258838696044
RAB30	0.264143739229152	0.262354367686872	0.32925993790551	0.237413387823623	0.259245292628637	0.263695223533348
AC090044.1	0.109116450754202	0.0698420019690352	0.0554658312093271	0.0814149718349703	0.0625513452870613	0.0848780318543532
RP11-540A21.2	0.197284855012429	0.103500798098691	0.149765637135576	0.17598910866983	0.254898984305355	0.121396969841806
ZBTB40	0.47718741134199	0.485652291310947	0.384497353334992	0.464851828691283	0.473430924750541	0.444563822212791
RBPJP7	0.369482141638555	0.37437436807382	0.45125958252379	0.463896554751332	0.153985810426919	0.533017785795458
CCDC176	0.371963349322295	0.248888148534396	0.329067679251675	0.202461806060432	0.378582795315185	0.321636119591569
AL118506.1	1.42905151985221	2.45953971249461	1.97962781516374	2.46921204092049	2.90773564289097	2.78802552582193
FAM216A	0.316509002905651	0.371693916871703	0.36264333778344	0.321704008306631	0.405111214678612	0.261766229435741
RASL10A	0.13061676492404	0.145413230662093	0.128079585945231	0.0953485400127814	0.0629643020959199	0.065408874943362
NPBWR2	0.074211393738521	0.057623405494418	0.0808467157373687	0.064023052924162	0.0598186208077594	0.0775320388396484
MYNN	0.622719819908907	0.799528977665659	0.814993074874014	0.517620948502502	0.809256316762666	0.823863572912762
CTD-2081C10.7	1.08150987932896	0.757667565895677	0.766914896080484	0.917741421747032	0.992949400178789	0.96715230227448
RP11-478C6.1	0.330341751902999	0.2336865636417	0.294636524947341	0.290865839923439	0.252817961409994	0.140023357454203
CTD-2256P15.2	0.0748869895454351	0.0907307915025424	0.0428856900203743	0.0748558715881781	0.104827552686106	0.0677240449420069
ERAP2	0.761920284028322	1.10341055315378	0.633150345558948	0.845980314868822	0.764761003342728	0.934393585508701
SHANK2-AS1	0.46488909916263	0.473754641859151	0.431799005812562	0.428976962194057	0.414289528499155	0.29751687734161
ZNF812	0.205446569134676	0.223219860298044	0.243749860744347	0.193250083886906	0.206591831290687	0.185745375700894
ZNF177	0.136054613926421	0.124583318696546	0.202183284746916	0.139733256277636	0.138805582287268	0.142069699213864
FOXQ1	0.386240514640931	0.36043006234645	0.47192435133402	0.520673263988966	0.329018371248599	0.543237737840738
CRYAA	0.402402389053565	0.435879382916199	0.369550570260203	0.25333102602376	0.416269699664721	0.383443789972477
TRPV6	0.361295338390427	0.156552926898251	0.195773313986638	0.227113565533524	0.225800270855436	0.229542525360516
RP1-274L7.3	0.233031430579129	0.176339550333882	0.314662467676634	0.145366654008336	0.134800411582953	0.11055316019984
FOXD4	0.4363689671186	0.579115286476082	0.604503053841235	0.510043533441505	0.363029081383961	0.336406116283723
LINC01060	0.0896900029798228	0.0985862960221518	0.142351715965514	0.121451930909224	0.0831871041021001	0.135370395744567
C1orf27	0.130756810895664	0.193217448886119	0.258696509565448	0.306779714512867	0.210701240519469	0.247486625002462
AC023347.2	0.286423445791084	0.256976257477003	0.22324432960884	0.220387304158661	0.177762812865685	0.277775630782198
RP11-419M24.1	0.134834163034876	0.176854966480492	0.209636735586362	0.274522369110379	0.239190118076691	0.260559285766715
AC129492.6	0.756106010833429	0.598361801488512	0.600442991714684	0.91215657068397	0.852271931707665	0.700635609851052
MAPK1IP1L	0.250104153394103	0.234714924650036	0.242322033070257	0.300113437417279	0.331002011225907	0.186967864630267
FAM73A	0.848863564918932	0.752684027196601	0.875736721699377	1.14480639364835	0.818841974590333	1.09329496564815
RNU5F-4P	0.0712254691346042	0.044818347022937	0.0424958933099527	0.0583301803523867	0.0369883796765966	0.0459787423034255
TRIM60P10Y	0.137315834572684	0.0893403006467783	0.159875419461283	0.177696008010878	0.141843458100211	0.322620028767142
RN7SL832P	0.117406071378064	0.0666945621158884	0.10447137302954	0.0588121638915175	0.109540718043836	0.101216419988067
SMIM4	0.305489424482845	0.26337379841429	0.305011796037833	0.296899746027536	0.290888542053787	0.31498022815757
RP11-109D24.1	0.430175326855722	0.41539427006356	0.499535311636558	0.334216500598969	0.448314681558605	0.365234100742769
RARRES2P5	0.240378149050876	0.336722330018312	0.222623717580282	0.164959049722827	0.268619757595248	0.23023689999474
ULK1	0.136682051651852	0.168462291953179	0.0927323966408198	0.104456361891341	0.116131530540241	0.147230852345346
RP11-400D2.2	0.199731585026842	0.303733064916382	0.234380116311251	0.202502027781459	0.214781496956544	0.231624012145977
RP11-1069G10.1	0.644396297377184	0.588631376222902	0.669860961349343	0.727863149053898	0.753820070233086	0.79331544736324
AC103563.5	1.08617230512838	0.940242218217903	1.13096721570798	1.31209751732955	1.15976981526274	0.932893246405947
RP11-1152H15.1	0.499792162736972	0.403973166858014	0.519615364888775	0.353284571241547	0.424671987212341	0.595278934912197
KCNS3	0.264571624373515	0.242564576695538	0.338237838899386	0.250626452076134	0.155045886315349	0.229292740696596
B3GALT2	0.326122537705506	0.294053612202148	0.458473625125731	0.383658812765366	0.285833807521068	0.391089687989753
PPP1R7	0.514429104931605	0.343622649687653	0.365509742972882	0.28107593855889	0.380239805887976	0.299641498687907
NUDT19P5	0.151471429513656	0.126472757525012	0.106831422297581	0.187847045592881	0.118653228665254	0.116772546102673
UCN	0.122039321331662	0.155821465967999	0.191645236490288	0.279931920404127	0.243803863292646	0.209826622050841
PLEKHG7	0.686805236453656	0.624324204145133	0.897684775941869	0.786429072274899	0.770506574436549	0.731635089205625
SYTL4	0.178950050619413	0.18211329030159	0.148048496341005	0.156725642575758	0.24400259586662	0.175565941687588
RP13-81N3.2	0.673593518597265	0.843636618682842	0.789285328159647	0.70391273601878	0.974124856471753	0.756264037054914
MIA	0.535580695233686	0.413870322289416	0.583890155344301	0.319268067612133	0.352827685566287	0.524104187946448
XIAP	0.129496087105303	0.105654884066662	0.161447679923729	0.160605677278474	0.149332147347078	0.149180627091667
AC129492.1	0.193731811857222	0.26320032742033	0.300550564622257	0.212459416043954	0.205772697913474	0.209261522237612
DBT	0.120597623776296	0.0706850312857442	0.103218210777849	0.0859469178702083	0.0768386930120633	0.0830004405713789
RP1-59D14.1	0.110139449369007	0.167203927724312	0.138098404313742	0.0950186142687926	0.10618627044976	0.226423583122095
RP1-1J6.2	0.149865213434338	0.147341139516313	0.0894802731835017	0.141603885218242	0.116965001226315	0.102697137751471
PRKG2	0.0376827893309845	0.0349057605891986	0.0432444671396159	0.0272748280420014	0.0554190410570163	0.040046966815246
RP11-513M1.1	0.189118149469223	0.17160593958382	0.184611706850674	0.136148315363572	0.236238366790128	0.237222331962674
ZBP1	0.202782584531585	0.316853045965739	0.353645675780788	2.76510547533182	2.00239446884185	1.07518642274856
LLPH	0.129890851398234	0.179396888388149	0.172020705469236	0.146260942913974	0.100417695528561	0.123326331933149
ZBTB20-AS4	0.211937084428751	0.257395243211725	0.201960439606959	0.234036026901784	0.279932285038192	0.27231134216515
HMGN1P35	0.587996892266929	0.489603185765244	0.437891583417583	0.639297273951265	0.578413464379222	0.553510229505659
CTD-2021A8.2	0.207483313422733	0.370887454595012	0.239590061344124	0.318767076520909	0.252500810677874	0.285042524787061
POGK	0.0738950687583124	0.0448723715494614	0.0926533693480472	0.0956252333964517	0.0949903878041576	0.139253350888981
CCDC84	0.21352923855741	0.186287296096819	0.136380501172521	0.173305045126497	0.190997655374468	0.160942046842985
RNU4-90P	5.0171858131786	2.34012782119166	2.98867188690139	2.77415893228634	3.071943900075	3.08585092308467
COPS4	0.188419674472383	0.182609220079612	0.192780084997507	0.349161473583414	0.27030535332973	0.221564938044949
RP1-152L7.5	0.16495833356924	0.135656280770834	0.145927082931512	0.130399044449736	0.11363222381649	0.146242202170419
IGLV6-57	1.73220042656369	2.29021418258631	2.11958495033955	1.94450738039132	1.41420568296082	2.06246142824017
VENTXP7	1.22586816090524	1.15189739079184	0.907657722774564	0.934491667057539	0.799799078538673	0.407348204197495
MGC39584	1.41565132592104	1.71560656072599	1.74000196825515	1.07884925465887	1.44092464389275	1.68601665657031
MRGPRD	1.26697376671846	1.10385704148986	1.00935850033564	2.24107024792239	1.07145034507977	1.04326502375416
POT1-AS1	0.688330881563364	0.7290438112185	1.01108953985281	0.695680210469493	0.781302657538404	0.73427000916096
MX2	0.206694244140362	0.465013422433354	0.373209361090928	1.04241782066859	1.10376032939188	1.42311799764852
RP11-753E22.3	1.52874910095979	0.73478202956925	0.781031688628755	0.823931984654321	0.909987890839655	0.96559664538814
VAX1	0.172294803906487	0.259017731331378	0.225373848216153	0.202472844414238	0.234350792005119	0.18188748371347
TAPT1-AS1	0.40717540235637	0.365473811167161	0.394070811901734	0.351275067361353	0.323862712727505	0.342674359234051
RP11-822E23.8	0.12552435322086	0.121458520792023	0.159968917624666	0.182852614116558	0.145619549694703	0.100259436905036
KRT72	1.83733338068431	1.28150944126772	1.7171759051387	1.28802577834673	1.600368015992	1.54536909848156
RNU6-855P	0.324405268383987	0.507804961126468	0.508650069537117	0.498109012415112	0.423333823301179	0.493445384210301
WDR47	0.340892055806692	0.34790163952659	0.534973995277673	0.351581806392506	0.334593613916005	0.453260967470868
C16orf95	0.488529800383406	0.45561657998579	0.531010265160919	0.34666202903052	0.434022926753871	0.409609578319747
RP11-3M1.3	0.666076989895887	0.683770763897521	0.729386178213588	0.612603863196457	0.661265187556983	0.708786109998541
FAM129C	0.40352138724796	0.53107052129862	0.26183689069465	0.367086587787276	0.377684751457155	0.451897801115796
RP11-923I11.4	0.377351381350164	0.411124847162664	0.458472513919957	0.278847926344275	0.460025294989303	0.491765631023066
RP11-320P7.2	0.239989117893924	0.569371783682076	0.237929214283561	0.187781797709362	0.291909549647272	0.453209440007063
CTC-273B12.5	0.287977183796345	0.511097237304538	0.472749238503836	0.21238020161184	0.363302620770471	0.281112638818826
STOML3	0.0791072059267501	0.0639669178286269	0.0781174546445315	0.0661250684376327	0.0897036387499636	0.080049956373901
DFFB	0.486523954115827	0.371082775040662	0.601187316071031	0.638719576892399	0.407879477122189	0.355140317947831
SBP1	0.0688073948716884	0.0766020011868552	0.0833983806422733	0.124658013401924	0.099506589364399	0.0872296935554318
RP11-73B8.2	0.524824304461311	0.288429374349222	0.279396048575431	0.452772175911471	0.378783604784102	0.394803474193179
MRPS18C	1.75196264253245	1.70526720372058	1.44578674844723	1.73892602712442	2.07544310920023	1.49303812445541
UBXN2A	0.475049341017572	0.615138930572017	0.376101291849045	0.420359970144944	0.552132745428121	0.526419199247979
BRPF1	0.833572875807014	0.625330092386502	0.873927741712128	0.862959893171822	0.548957413389392	0.773779253270112
RP1-127H14.3	0.145650121376415	0.132335344346565	0.15333048936331	0.188008756877511	0.140422376070717	0.141833401095929
CTC-523E23.4	0.365973437070341	0.330252523305031	0.305228936676965	0.360915071589385	0.222310007006074	0.34706285366296
RNASE1	0.167986651330354	0.235775436445505	0.260307069400744	0.236527042947315	0.216961521867924	0.228058206948468
GOSR2	0.17664590758715	0.163656752627417	0.128690400821709	0.183114373067896	0.243678434743506	0.191620991411809
AC022431.3	0.442531821107936	0.514786444412721	0.514757753968793	0.48757122772365	0.336692295892585	0.611068704416653
RP3-509I19.1	0.145737069529271	0.146155835650185	0.23256863427821	0.217168454089465	0.210759305156995	0.113486672775383
IL9RP2	0.28961416974413	0.19552228080132	0.190110739528674	0.25205818284689	0.182313710648568	0.205758371437287
ARVCF	0.743865628272145	0.835684178585186	0.904134317015097	0.761009468939325	0.577822590858541	0.867156644715093
DEFB105B	0.0931097805007274	0.0940715257825922	0.0372378670632532	0.0287376467383531	0.034049869880323	0.0660048825734494
RP11-546B15.2	0.319902521282845	0.175214032134556	0.408974838905687	0.243515041593388	0.320515342295591	0.232112617873907
RP11-654A16.1	0.449322786172924	0.392393871811606	0.70033420198402	0.521362113933966	0.451481745036136	0.38656124647161
RPS3	0.526029761263656	0.436754930113389	0.592854061193779	0.52455851675065	0.42153165308901	0.418582534531547
RPL21P67	0.289243684188077	0.353276663591783	0.235985956259324	0.288867824065674	0.271125609856476	0.235825142170108
CH17-12M21.1	0.356282749805721	0.503664494924985	0.396692071813792	0.376220108987974	0.266552023238695	0.263679310365153
XXbac-BPG181M17.5	0.198105605524865	0.128340774321313	0.172976889773071	0.083311730601866	0.184610864953183	0.185480744566413
AF235103.1	0.0682812669444338	0.0534659908379747	0.0675903956080636	0.024802973446739	0.0554361956684241	0.0350929871409579
NXPE2P1	1.05353944916149	0.740606931526143	1.02537947120014	0.12384683307806	0.25537905119865	0.124098357286718
TMCC3	1.95981286293262	0.625775565330412	1.81890859625441	0.90044821756024	1.63937171569813	1.50158109718197
VAMP5	3.14837208134213	3.04214618121765	2.07397280665854	4.21392615464649	3.08949784101023	3.47591420602758
RP11-229A12.2	0.541548693385721	0.544747810935289	0.460387665540779	0.463293213194303	0.483592209347329	0.377089010014924
NRGN	0.250332708842023	0.259516249636036	0.218859111688395	0.207122768533831	0.247935297810537	0.202404692617562
TMEM184B	0.516035002164778	0.369876723441445	0.392039169846987	0.299174228860645	0.481227487312505	0.272364471938858
RP5-1086K13.1	0.167122373380281	0.262716508787481	0.238574555173129	0.17351347283496	0.328525426962392	0.292256330620143
MRGPRE	0.11565835833369	0.0586313098324566	0.110622927193852	0.0760649097019189	0.133225682449653	0.141453975299698
GTPBP3	0.345164424137699	0.299611106840222	0.236305695197003	0.257586635587867	0.218447795703551	0.237254076171012
RNU6-795P	1.9477333155985	2.65235331218105	2.63214920008107	2.64149208312771	2.08127634926273	3.00175077948021
ANKRD20A8P	0.687735239574227	1.21268385000527	1.30079732807092	0.872904200840416	0.643659604719146	0.873645955535791
CLLU1OS	0.421053653314305	0.280702075938993	0.351656780184193	0.346410753356663	0.602116764428925	0.418310404921602
SERTAD1	0.355089516610665	0.417408801236141	0.449345310298311	0.392719324189366	0.449777686094503	0.376055192783182
RP11-532N4.2	0.426723405275348	0.354160872827647	0.429167273638177	0.411849840577307	0.438544921123864	0.380760522573565
OR5J1P	1.61534985002232	1.38661037311204	2.35052289599581	0.809417585687808	1.85853923383228	1.02081996077993
PRKD2	0.0929086941692791	0.0855089713178613	0.115583506836036	0.104575186829821	0.13226156497888	0.131313028127499
RP11-356M20.1	1.29445782120009	1.36379506948556	1.22620381040994	1.21484761524256	1.41427422806681	1.12991026966539
TBPL1	0.217559406161002	0.140699008810977	0.16503611774778	0.146399050132658	0.134240420914265	0.158776043473272
RP11-218C14.8	1.83638575032942	1.33949633027084	1.44489563344988	1.43212987488625	1.94718615322093	2.06056360232302
ALPPL2	0.0349025979136097	0.0148662208276641	0.0319405050617307	0.0196933761770023	0.0283870830041902	0.0316254712173466
SMPD3	0.211818355191975	0.24346974173204	0.123308970488727	0.183670554732166	0.114610833697397	0.102198403029382
RP11-358M3.1	0.904038343813865	1.8514065181489	1.1593378813697	1.45330220270442	1.24229380437848	2.37815191114244
GRHL3	0.394441463428855	0.27575267407367	0.288299021819822	0.326743994496826	0.343954327501308	0.300900367201439
RP11-1134I14.8	2.40881682529728	3.19559523194905	2.54775095521688	2.54887347606221	2.64271898465184	2.56221833631549
COQ3	0.616120228743158	0.521353134756662	0.662461765874059	0.42767953086435	0.280480511399748	0.541361406412826
ROPN1L-AS1	0.57528280415378	0.912093267381995	0.606150113477941	0.815355461423798	1.16985926599919	1.15185185237998
TBC1D7	0.34601593095108	0.283286826334152	0.323331622689442	0.363634613606562	0.287037688906384	0.330607430839845
RNU1-17P	0.210059214246107	0.156029905894807	0.179899894485294	0.188501769273783	0.237779786790255	0.184109351256992
ING3	0.192597017490379	0.0781797089719372	0.114869904692829	0.0778387250498867	0.110072274023866	0.107367250602801
AC007349.4	0.149561039162709	0.300965922982421	0.187527184620982	0.156340604346505	0.139982908985061	0.23003850159599
RP11-893F2.5	0.789299335096732	0.898116106986503	0.836687013662495	0.831302777014926	0.722560866737395	0.977675202093012
NIP7P2	0.154777361512852	0.1511975982373	0.182817373152476	0.0657965400849299	0.0648791377589443	0.175234939383147
AC006482.1	0.884494566936072	0.805484165583132	1.0698484189357	0.908129466907262	0.919565606939057	0.854862754818706
RP11-641A6.5	0.802282637024959	0.97649081356261	1.00374610934614	0.667959261981565	0.879883361144126	0.686018224478311
DEFB108P2	0.027589057975891	0.0367641921919743	0.0288271285842441	0.0363632634224154	0.0472867876087509	0.0362360595656011
AC008281.1	1.07931700862843	1.00988187369254	0.809301500102254	1.48014324905381	0.807735510976815	1.22091625660526
MIR331	0.417104679674275	0	0.130746728408424	0	0.100533438689535	0.214369911620919
FAM114A1	0.438884832253357	0.559021784190241	0.556261236920373	0.540755085694852	0.526908479974259	0.596001822875157
MIR571	0.231535194527318	0.151846342742498	0.162573891646743	0.195753205551609	0.196437841795112	0.185635221339817
PARP3	0.44016371956996	0.389715635660768	0.345419618680697	0.61341723914228	0.243342252888349	0.278425904939616
C12orf55	2.00060905057514	1.7010672474642	1.51820926060437	1.99321728717615	1.53546959178779	1.19079273607614
RP11-715J22.6	0.16314267331027	0.134448730314362	0.0827966880704634	0.184309094368474	0.123582703188646	0.167693541517847
AC073528.1	0.0907117337594105	0.0465218876865406	0.0807369771899985	0.0425756462929593	0.0688771570604717	0.136239809940415
RN7SL846P	4.58189966577322	4.03683958573856	3.18754872034452	3.6245194184029	4.55257086753336	1.84242147252974
TLN2	0.163322049531612	0.141439085732016	0.133639832211854	0.122486824553378	0.110809929209786	0.180959317918593
AGAP1	0.731822509378511	0.675422899535387	0.757056854288973	0.668276852076187	0.825822737704853	0.686808476247679
MAP2K7	0.394151801273017	0.247839440309281	0.254543399542705	0.220111559025292	0.292971374951981	0.262691875611244
RP11-363E7.4	0.380294539930909	0.326440566866831	0.456228627780597	0.405042749763904	0.414172855082432	0.506725934682227
RPL17P43	1.03012494233512	1.47998586478347	1.77208135822389	1.44896910686911	1.69963193584821	1.2455675493938
FAM195B	0.07560094052475	0.111224872489378	0.096333615371382	0.126201592620431	0.136886157732538	0.129832277463151
RNU6-60P	0.190270395981944	0.208075409278231	0.195290119331725	0.114032390007748	0.188311236159902	0.335771066886819
SOCS6	0.644705218445635	0.645206547931633	0.663815966145311	0.667053753611685	0.435378773853492	0.599288486622314
CADM3	0.209489540063237	0.19633198927172	0.170051325832275	0.111083987268942	0.17589718400557	0.266365991816349
RP11-57G10.1	0.205364858660587	0.167289440571411	0.169571084442366	0.177170708599225	0.111069694272718	0.236836627249312
RPL21P28	0.526698792716478	0.359814292866652	0.309563225492894	0.312392656981957	0.317371413974333	0.270695533154048
ANKRD65	2.59464681698583	1.8626146995143	2.10693370078129	1.68644400117687	2.78188282459107	3.39632058860263
RN7SL673P	0.0736521174682953	0.0611428202291198	0.0759831444146753	0.0836483303446781	0.0629189769400479	0.0651652132377813
RP11-63N8.3	0.950998927134668	0.741349303890006	1.09933896039172	0.69989622770015	0.846984756968677	0.862629482320163
SLC1A2	0.488761613214576	0.615978947861513	0.493988617740638	0.485260571803002	0.628599341302618	0.631315956168354
PCDHGB4	0.126672118065588	0.146945524943105	0.134729873219038	0.208011767248814	0.216456992517377	0.166124436461756
RP11-378I6.2	0.404716671325889	0.549269109332408	0.256779151688253	0.762426659763583	0.553212988685599	0.838684615384355
RP11-179B15.6	1.32535715369454	1.31352856041004	1.54358352811976	1.16331242431228	1.52112965824751	1.45823106547632
ANKRD17	0.346646740204772	0.564948332199966	0.471983670874021	0.430086078849597	0.499584384332013	0.43713050015589
OR1F12	0.0921488689411658	0.154804596069511	0.154250041943394	0.140029342337493	0.182643521689274	0.105777969418044
HMGA1P2	0.857453252633667	1.20020975698218	0.350774723098312	0.339807656758701	0.578381873083258	0.332201433647952
RN7SL630P	0.635525936328068	0.901746472446207	0.562639478196126	0.78595199698947	0.785764650124826	0.719759273081931
RAC1	0.0221868057488886	0.0152691903374258	0.0389465126583765	0.040833752471929	0.0242425282226639	0.0228057071488815
AC145205.1	0.0869595496432829	0.0980677383487545	0.0726895168768854	0.103600482152633	0.0838383550082406	0.166001249251578
PAPPA-AS2	0.152709089619877	0.0695488121556719	0.303167751359023	0.241530574521133	0.171765977107338	0.156968912797087
C6orf141	0.179220388077335	0.183050743014343	0.211216758847928	0.14368866767594	0.145312642833063	0.247362201051177
RP11-16F15.4	0.144640283982867	0.251288874931878	0.19488224393219	0.280021276349879	0.181519773402074	0.267615049791346
FMO1	1.26287711845146	1.44464087913708	0.707217991897855	1.03826366042216	1.62228827748726	0.637263340443444
MIR708	0.229421383571262	0.343167575145567	0.35621163815313	0.246854683895359	0.202467276952437	0.250527090489848
AC138517.4	0.271120508987377	0.344516971028376	0.262827528190943	0.25447333049667	0.181520360581927	0.24255779246401
PALB2	0.244568174461799	0.190516253998422	0.174492175248193	0.151317405939685	0.173071458141751	0.135429176398012
MTNR1A	1.03831887660116	0.354574424242897	0.894500418521273	0.678429022655643	1.15540810292309	1.18707985219757
AC113167.1	0.813340646555674	0.674219560919447	0.610090165863636	0.957863389685262	0.978460118138404	0.988034036979087
RP11-156E8.1	0.744090752297869	0.558097682772569	0.560234879897883	0.752840302465243	0.674349081400781	0.454228378678044
RP11-561N12.7	0.586870591876726	0.624782123863206	0.768448848789401	0.589615477257403	0.64817056082111	0.515427743480282
AF241725.1	0.131113406615767	0.16536023422469	0.252917863413633	0.130515111804568	0.145854715589262	0.228073691617599
HJURP	0.578041306079062	0.406435392103676	0.476827226364054	0.481185463577047	0.351975135885083	0.484714189053967
RP11-366L5.1	0.789124791760333	0.925335624292462	1.00650390765275	0.543847368211393	0.529062861203627	0.727226673895885
RAB6C	0.175382084609504	0.265623031262273	0.307864081725178	0.300828375354634	0.314303238289137	0.212087495818256
RP1-5O6.5	0.0943610212831492	0.0721833788541718	0.0891200990647161	0.0697768941465677	0.0827037903749383	0.0768387877658316
AC010723.2	0.372842607120453	0.635042929838442	0.587211656482701	0.588394675887745	0.50850489687276	0.448674801095594
CTD-2373J19.1	0.569289652023909	0.351462826461647	0.447169116854427	0.461921606124777	0.347802295665441	0.393908209111523
RP11-85O21.4	0	0.105683591731703	0.0935218250654278	0.0643476965991354	0	0.0255561083859737
MLIP-IT1	0.166785625813888	0.148940659178813	0.118913784273136	0.150941275748224	0.174987445951729	0.169757348429997
RP11-61N20.3	0.150015972817103	0.140752821533804	0.167443748921222	0.12840550254809	0.0828086385524122	0.0731697303724332
KLHL12	0.0851296428080769	0.0676005058404193	0.0607596044777797	0.0610136499214638	0.0378803668075675	0.0646185865364338
MSANTD3-TMEFF1	0.3029008316526	0.325276278126685	0.365594515741507	0.398351104563771	0.332361108902596	0.463630600088231
P2RY11	0.370987227443233	0.242420805783001	0.382579321306323	0.25627600239579	0.327865608263132	0.284620290905826
PIPSL	0.182668066291318	0.241125764909576	0.190212841590921	0.398240043122912	0.214745835511494	0.272283960767164
RP11-375I20.6	0.324551604630645	0.26926647707613	0.334376542264684	0.231417168536955	0.252584058710929	0.200966854384062
C1orf65	0.266033997681609	0.296296903144519	0.285579502317584	0.395029423908997	0.269586081163668	0.279605837339708
IGKV1-6	0.257369758109167	0.251924283825915	0.189447650582077	0.252966336236655	0.334546287136512	0.415908026450289
CARHSP1	1.11969631801598	0.864910183020403	0.90197456303736	1.00947974873058	0.949530149521941	0.882238828060592
RP11-265N6.3	0.21956137789522	0.237026545099741	0.418043812406853	0.217480172506639	0.290081060208031	0.15045736468048
IER3	1.19162340516303	1.41679153201739	1.20022961118433	1.55593381449525	1.43347883782709	1.52648186856372
AC012501.3	0.0602437342842511	0.0636220421565734	0.0689682335189037	0.0587520720537931	0.101011194338433	0.0861554566731732
AC007349.7	0.0652212531499456	0.0754385619511862	0.0817777012591875	0.0535877634319913	0.116777700133113	0.0287316862885996
OR9A4	0.540312549433819	0.357770585694296	0.580174772968022	0.19835492308476	0.545857017721152	0.514026152948136
RP11-435I10.5	1.85046159824032	1.70797432351914	2.13776816258084	1.8766830495586	1.93765843331645	1.91630050664937
RP11-525K10.2	0.0709854085834956	0.0792063498391465	0.0534030542794682	0.119035166657813	0.069720769978073	0.0688612359318776
GPR153	0.0494894152609877	0.0927697530717275	0.0755419649636177	0.0853902155133731	0.138990384284371	0.0729872815600427
RNU6-219P	0.102609325926249	0.0922651690059512	0.115791079702819	0.104183922536585	0.0859898897845511	0.0628773090441871
ZNF608	0.722112068112426	0.955002902227778	0.634889043638765	0.786877630736309	1.02966121802093	1.12940761059348
AC019100.7	2.25561149791333	2.08871772253937	2.92875475842119	1.50533113962815	1.92234918652195	1.59039474668128
FKBP5	0.288298385913416	0.21517119036551	0.307871049457282	0.443748776342776	0.21468727802028	0.270666337189437
RN7SKP253	0.838951932035494	0.916565533899961	0.405463309525254	1.28880463090402	0.418910546108641	1.00935739997029
GALT	0.0307221104548089	0.0373116630994866	0.0275149526691977	0.0227179975376886	0.0423134535125552	0.0360904049760968
LINC00338	0.440990520705559	0.406346573180576	0.492415808764417	0.365305572654428	0.372281393724607	0.320236111254637
CYP51A1P3	0.403272530946954	0.377122919412048	0.343837557528652	0.35486617400424	0.38102211474447	0.339907897683227
RNU4-20P	0.127184235831984	0.0653500889793254	0.0674680847262002	0.156144773686215	0.292399814648655	0.201126219524468
RP5-826L7.1	0.369945307406477	0.562215567444213	0.561315240531215	0.483827250214387	0.391764605141131	0.443979543515063
GAGE1	0.522481477960595	0.318977143846779	0.452651390027264	0.403740151981766	0.606482713583828	0.460451480359228
OTOP2	0.644886820687531	0.444557124579097	0.705549896508582	0.648124924561829	0.329467299525705	0.350796300122159
TTC25	0.227038094208571	0.107386092597194	0.142516773493558	0.204952582627829	0.145601601797692	0.190225801705684
TAF3	0.378872805942189	0.462154973248664	0.400041986873448	0.346928313481118	0.509461270001245	0.293789179583219
MR1	0.261617769901709	0.149758978033411	0.211025394192354	0.207012166498361	0.229736018892365	0.246648705883208
XPOT	0.609960169702782	0.568489635338419	0.556280650918399	0.58681782254947	0.527574153118302	0.553632927150248
TRIM21	0.0963723775388666	0.0302697894368968	0.0625016660350346	0.0946094040436901	0.0608742527120959	0.0717336009170776
ECEL1P3	0.162488773768695	0.143198593018543	0.14836205964102	0.122927953573378	0.120505113327498	0.134473641155512
RBAK	0.20127876219005	0.182532239765131	0.155861422555973	0.152655458923823	0.154177260444042	0.125272839554434
ZNF518B	1.74369651288548	1.715894888645	2.30706968047202	1.21874886980543	1.37878578382455	1.71094109706148
ARHGEF33	0.212411947825743	0.34646234102535	0.238460788080754	0.411247802911439	0.111918998352565	0.210720770077002
LMO7	0.103442820790578	0.127442134367037	0.167115823523837	0.172476076597683	0.184116924065599	0.195276123411322
AC096579.13	0.688384503954669	0.429231845669614	0.507019749475063	0.0889992194147452	0.139365961454363	0.121094908137751
CTD-2589M5.4	0.189791172812388	0.201755963349337	0.294466175430142	0.271713890276643	0.200092248126161	0.162805083231493
SEC13P1	0.295892513215295	0.261351405244927	0.202366351306209	0.21465885858051	0.142636097294581	0.186635316019829
DDX31	1.36228647132691	2.12034008187988	0.949283238462819	1.73108505603519	0.666989557600159	1.75936741091524
RP11-281P23.1	0.222265702887237	0.204953864375819	0.227079081790132	0.1988531669513	0.198414846021923	0.236927505851226
AL121753.1	0.234103836951652	0.110284210206377	0.171643364833618	0.185118725571944	0.121251174294849	0.144164685564367
FEM1C	2.53067172441089	3.8099694506612	2.70864847424948	3.14017489291322	3.52149110613931	3.18062187322387
LINC00353	0.451006528638522	0.396209630870298	0.634387527249568	0.823604003407415	0.61029133615526	0.49535604227141
ZNF92	0.217324658447697	0.169674680716288	0.245243369650358	0.270519222813147	0.221497154824537	0.36380157861695
RNU6-95P	0.163414785227	0.172857003010184	0.132192071698493	0.10914571416691	0.0660691124216037	0.17339173574406
SLC25A3P1	0.457225433623373	0.635391329055751	0.437128105270782	0.472862077940784	0.492040621950534	0.633346814268279
CENPBD1P1	0.29597498948532	0.40453149590486	0.238486583113043	0.405023888737779	0.244203815010996	0.211722038767397
ZNF471	0.0732984462002096	0.156514938684016	0.0775921743174384	0.0844866973835985	0.154078499687233	0.0895471363857681
AL117190.3	0.565924234500614	0.60169240786446	0.74886933654684	0.586213364998989	0.6456721019218	1.00641990067958
PTP4A2P2	0.546324212382554	0.364647630127235	0.410427267483376	0.374868758909628	0.418927551438912	0.377930160440481
PRPF39	0.285852221456013	0.177650511832625	0.307313678016198	0.268764312558704	0.419847604748704	0.230699379213362
CHODL-AS1	0.446937089848433	0.48852013382536	0.476333451790022	0.379151649412826	0.287263603662244	0.447919298880059
U82671.8	0.195887807334231	0.203546926921239	0.133849605629843	0.158864268495633	0.249579290557781	0.193122451790646
AL139819.1	0.138696615275851	0.141104968348934	0.100706918486178	0.109944549963402	0.140339994893809	0.166489904546537
AC114752.3	0.492433978170587	0.791630954073972	0.430151423989342	0.605551080259725	0.32431152982773	0.705892430236398
RP4-612B18.3	0.260381068651557	0.215327613981869	0.224454267580338	0.251235224703708	0.262596182357857	0.26148153932215
RP11-234N17.1	0.67693615743677	0.753620514656817	0.623631738755336	0.636094857919625	0.697067726663232	0.819956082876226
PPP1R8	0.615572462652322	0.50022030258362	0.380292296182198	0.383974634747006	0.517346741984338	0.433512563366517
SLC30A3	0.15966503373041	0.464080130934629	0.281174274328045	0.290966809003792	0.22138859627045	0.333769883742196
CYP21A2	0.147734168766243	0.171259181846821	0.226829746928977	0.208093625558642	0.123290143422944	0.18062911803418
RP11-477G9.1	1.78128362807595	2.15226146925401	2.00452066294928	2.31910402784565	1.81319186145304	2.40028408834554
FAM168B	0.119327850055376	0.0959620986817223	0.111203522756281	0.134942148956878	0.144583425959862	0.129286584108775
RNU6-1033P	0.129871679321715	0.140292938409763	0.10900837468316	0.125699837354314	0.171776061321845	0.112256698669407
SULT1A2	0.536727326526921	0.58570484751875	1.4499763149167	0.803383533499539	1.26835530669991	0.82841920765467
KRT17P1	0.143958718186724	0.266417173073935	0.180502711630883	0.1951634144794	0.264365107715334	0.190252863737868
C8orf44-SGK3	0.17004394173824	0.132482273465908	0.102869361578674	0.0929225047599615	0.108704576315107	0.155000077086353
CENPU	0.264902424441049	0.113504393513615	0.356787525437463	0.225998169930179	0.160665763636448	0.224577183865431
CTD-2024D23.1	0.38952925610422	0.465305371932369	0.309556555884037	0.298186566120896	0.338522214545398	0.434231395287283
CERS6-AS1	0.0717656329010483	0.0856919563205759	0.102961746532774	0.0925719399255842	0.069855072149282	0.112779214759642
RP11-19N8.2	0.105747124718872	0.193148693614896	0.173308033445751	0.166655105604447	0.167778612816322	0.123246927411015
JAM2	0.26090355086831	0.23830575121345	0.204628456120577	0.259641156384295	0.233273787774435	0.224782801130051
MSRB3	0.388608264397328	0.403825302460503	0.500124362643139	0.383066509992026	0.599588157368722	0.423359149518699
RNU6-485P	0.271304185311648	0.44570421898418	0.275003503246966	0.270405879834728	0.421391447442234	0.357798321421527
NOXO1	0.0767892337621333	0.0621731163079861	0.0612705033832954	0.0896676378919819	0.0815111656660548	0.0725529864820526
CBX7	0.107065771381515	0.0935931618202814	0.0870376244530793	0.0954119788284918	0.0896111015243022	0.0870744052192755
VN1R83P	0.175764978503997	0.31508400635356	0.167596658186267	0.266949428957518	0.236427103570264	0.225023549724488
RHOXF1	0.705501908782819	0.577834742077169	0.789741552283558	0.840293326941145	0.822841101370179	0.863040516035838
RP11-141J13.5	0.129875420065188	0.165464233678626	0.164973045615645	0.0878784871850104	0.191503562892053	0.13786098702617
RP11-686D22.7	0.247907314268926	0.21621230702081	0.248253735965391	0.320091194071448	0.16842937519199	0.169311722772105
TYRO3	0.0705298076492989	0.0704765577253974	0.0498218788754577	0.0581330756866567	0.0563460235233059	0.0682427053247939
RP11-400G3.3	0.560771990327548	0.51370799042181	0.648870829909315	0.532063595572322	0.584400352038443	0.503078019306858
BPIFB5P	0.845598750920425	0.604796805916101	0.698184936774667	0.793707184968542	0.579398462792837	0.244068622813766
RNU6-1235P	0.371902058445714	0.202007985422815	0.244550255140937	0.0980703393663622	0.186926297717443	0.0622792998709693
LINC00326	0.493570944359601	0.781166050965985	0.820485087061671	0.564534806815664	0.919413028280569	0.445356509018695
RNA5SP123	2.01219019515363	1.13220664641095	0.751115236169795	1.2136579054071	3.12247233392866	1.8035730156464
GTF3A	0.671973018316909	0.449874390051598	0.667507924570058	0.693735903756153	0.703487146591369	0.520429971405312
MYL8P	0.274812355648761	0.192750883960422	0.224373514246922	0.191137400559705	0.195117227533926	0.273719236364679
RNU6-938P	0.0899297133640085	0.0858146468873358	0.0745010966816427	0.0914376191192649	0.0890242848089848	0.0957396725768771
PYCR1	0.154589582442661	0.15972030630717	0.159667553200958	0.134805477673762	0.131349063022327	0.104029276564825
DNAH10OS	0.898048293207136	0.777386996314478	0.805254526795823	0.751816203222728	0.809452831546279	0.690811810816131
SEPHS1P1	0.464248228457553	0.816724182244018	0.573055579021874	0.461172615620019	0.538840440078958	0.324309620968563
TXNDC5	0.199584070554518	0.205101468499978	0.240623642153418	0.230129942198608	0.173918530290945	0.197261031041633
RNU6-1114P	0.435233470223434	0.765699143885866	0.566681652356279	0.437084637816981	0.37545102611719	0.27139634422946
TWIST2	0.25345601707399	0.322555568560043	0.267083834721477	0.441971377340059	0.389934334942575	0.20232352109813
C11orf58	0.181700147662901	0.172255153437368	0.25185697630117	0.120377165749829	0.20252701583864	0.226171351468901
GRM2	0.191620096524614	0.161163771662648	0.102494446165758	0.196910148544937	0.164272305227587	0.190963628981302
RPL30P10	0.202891886168954	0.195736936122102	0.246189768504411	0.149628613334885	0.241356995937854	0.272462521258649
DACT3	0.0182997300272601	0.0126277383905835	0.0146014436609933	0.0193754392782039	0.0176429071778076	0.0128251372980843
SLC25A5P5	0.0759970329663014	0.119871928750652	0.0399343599236553	0.0745411260159661	0.0790457289920692	0.0528343003984196
WDR24	0.0413781362172474	0.0329529760273298	0.0714440614843076	0.0573499385890258	0.0483947528442193	0.0390461195031166
CD8B	0.135867607357785	0.209951372983984	0.188362950231984	0.214416955756079	0.146965490680525	0.185074754780503
ADAMTS2	0.348473475358812	0.217177236459893	0.206968567917051	0.261075345514686	0.185665363111378	0.358194150078774
ZC3H15	0.16463640185659	0.157568574605887	0.195210444687716	0.138946093052864	0.138023644954093	0.194981167295279
RP11-241F15.5	0.098862831313811	0.154372904185801	0.132813440421535	0.121843059450609	0.16339611133434	0.130655072590254
RP1-93I3.1	0.762706303556646	0.938523362675229	0.887954790995832	0.755872006811902	0.746652990457235	0.629211848098704
PPP5C	0.105745479297952	0.0782369638003506	0.0960127405882633	0.0587213965814604	0.0738258699612904	0.0762116131943259
RPSAP52	0.3412323381835	0.537848847785942	0.217647642455454	0.396780053244826	0.389060120138653	0.367526070075528
DPEP2	1.41794679019562	1.15967014802845	0.872341170988288	1.0130522031939	0.886116021511851	1.02732908071352
RP4-779E11.3	0.11878709324057	0.100873219453703	0.107051528437965	0.0984759521097632	0.110049953516943	0.114469370283015
RP11-687F6.4	1.25246596934051	1.65884231755411	1.43529266272868	0.930250722101324	0.594048142330772	0.857058487521749
ZC3H7A	0.378240523341556	0.130098026951545	0.137377048402037	0.294403805795281	0.158783817364256	0.187939826981708
RP1-85F18.6	0.0858627195682648	0.141712925507955	0.0910960890830284	0.0949676800459305	0.0976390018750573	0.133518303879056
MIR548AJ1	0.0911660694136549	0.140354855151159	0.102330953410559	0.0802624691632152	0.0332355037004134	0.103528330661044
SRSF9P1	1.20143133123905	1.47082926540035	1.69270326864864	1.74041487500755	1.77075709671816	1.10451656976647
NKTR	0.11088940919844	0.107127013709037	0.0758393137228909	0.113059361459336	0.170082996927842	0.0777154578649472
CTC-281M20.3	0.276789057517826	0.344721762553767	0.331578439302715	0.22510066157132	0.263454990226783	0.22833294163054
NOSTRIN	1.81653088824376	1.88959456646906	2.45179492001873	2.37198570451089	1.43987552031527	2.26857412661738
RP11-388M20.2	0.369373074514362	0.261111119863245	0.268607514631643	0.353675541243362	0.392271713079693	0.280929106811407
RP11-141M1.1	0.299288816079857	0.293663936948414	0.293330917154352	0.423663207530949	0.271714710943521	0.267131881700003
RTTN	1.43259183527414	1.52767239783652	0.852460473363228	1.2814525008439	1.01781322719935	1.2327349739777
ITLN1	0.303969106436276	0.219857092098707	0.212167148475822	0.225975808815938	0.150790543170936	0.169296929429716
RNU6-16P	0.741626111089426	0.786836581763223	1.38074319561434	1.45903228621453	1.04874205710841	0.998834482063439
AL589736.1	0.211598129842955	0.123211308652943	0.130839002707357	0.153373851864384	0.163947894825471	0.103287986557658
EBLN2	0.299924370980416	0.390368686055565	0.572385934770001	0.283481621521541	0.311484140849744	0.429566914927143
RP4-781K5.7	0.171459873854176	0.186490492530105	0.156434401154968	0.0716740812311303	0.19775926257329	0.0893728902074962
AC010095.5	0.591070274495357	0.601355379240808	0.793121746062167	0.863291307486074	0.689824826514745	0.967296594978505
CATSPER4	0.194427088895787	0.193886188040884	0.137919765134175	0.111823042933495	0.169105021312418	0.241409790286618
IGKV1OR-2	0.0229110349583553	0.0111300793463934	0.0114908051095289	0.0197656226327511	0.0088354803598879	0.0235501387469537
RP11-362F19.1	0.421926764942382	0.426954118648099	0.49124500999482	0.489430243406745	0.476389233102258	0.346208210226532
AJ239322.1	0.905029556172081	0.646721141980801	0.865406751512816	0.812326430713092	0.458306881297862	0.667167187518546
AC011313.1	0.175621827720852	0.132137371415608	0.153562979336715	0.122272068734674	0.161149456815512	0.10965846975494
C5	0.0877282884392389	0.0814337531163638	0.0873267825933625	0.0811727905887207	0.0813512765941356	0.0927568297369897
MATN1-AS1	0.197962094393125	0.133486263256829	0.147710690823756	0.127826252754866	0.111235524593816	0.222209795640136
AGAP2-AS1	0.196067180240974	0.191333984627155	0.213636389182913	0.0978148812210558	0.279921186613847	0.18898069125939
CDH4	0.104853877231137	0.104190441808415	0.139439031682114	0.112388067227763	0.177674055080121	0.0947146839433147
RP11-412P11.1	0.0280053787482872	0.0138174653955319	0.0153626192615828	0.0317107529452332	0.0135000980068927	0.0107949710103989
ADAMTS15	0.834722455677191	0.792386989411313	0.586143130241177	0.930484095693414	0.711305935271592	0.625668585917398
GOLGA8H	0.308562832517446	0.218978168927617	0.302987447446115	0.394490385588971	0.283150985825563	0.229279661956151
OR8D2	0.226476495775143	0.203539366048139	0.207702066328147	0.275770516653421	0.145981027534213	0.214170537274867
C10orf71-AS1	1.42795374251952	1.22607941763078	1.96410911821268	1.91757310891839	1.91641220578027	2.05168084101577
RP5-1125M8.2	0.424368939755371	0.359922079562929	0.338606042607354	0.526469552061317	0.267122688553395	0.259561023474895
RP3-455H14.1	0.676182586379172	0.745605561952142	0.546428729574246	0.731053391826126	0.418491279744381	0.675491025860628
SYT14L	0.0442775077516263	0.0595005360914536	0.0457504298064928	0.0484558003167767	0.0529650854360057	0.0535194812632159
AC020947.2	0.495247638625012	0.64141432695366	0.620966502248632	0.440607785228176	0.220084735459186	0.365888730546709
TPI1P1	0.20295622232291	0.207852056300173	0.208024654683829	0.186209749312953	0.21741290938704	0.213584778158363
PRKACB	1.26250204544381	1.04995277897431	1.08892240256579	1.51546335291219	1.14652699581975	2.60272969098724
RN7SL843P	1.04423641250329	1.58335315289341	1.36112699456177	0.896645724570507	1.02971372089223	1.223823738824
CTD-2227C6.2	0.0441914889047064	0.0436069352395499	0.0277047603603949	0.0667179163228834	0.0585823512967655	0.0283901321195217
RP11-366M4.1	0.223643692588665	0.139626546371136	0.19325417859175	0.195925084465174	0.161333350222812	0.280320534903695
IGLON5	0.0635241589994071	0.0950784711110034	0.116670127966096	0.0895373746459225	0.11558749192052	0.0441438873556053
ALDH18A1	0.0920633145830673	0.0912636171902927	0.164764246202762	0.0685626997896714	0.0887589331236462	0.0833080045337117
AC005540.3	0.11490373313898	0.118730868855878	0.198732625771543	0.184060796344767	0.14174494212989	0.137620696517197
BLVRA	0.523361825286537	0.490404526088168	0.538816949609039	0.552218778241492	0.528563752691588	0.59493099416239
RNU7-25P	1.59932995109775	1.35082901855629	1.00266033416326	1.43411521093565	1.69144611806372	1.8332458537704
AC013410.1	0.248313948594117	0.228335010449418	0.160122121751941	0.195861394128562	0.212041189559657	0.240655490051869
AC108057.1	0.270492362737815	0.333954897404107	0.311050053337439	0.201125354446483	0.155605754816621	0.233490267483301
CTD-2104P17.1	0.154120636105837	0.225482125750789	0.163075305953537	0.290608289398624	0.213165457393284	0.145719510124249
OPN3	0.0892832107758921	0.244522165007053	0.280030805572853	0.023307485121194	0.0471323823932933	0.0282991157088102
RP1-56J10.8	0.0513234953246587	0.0680634783304475	0.0488187514735075	0.0559829074829708	0.0278688160988769	0.0321382041337108
CTD-3194G12.2	0.699604554290429	0.810287407694631	0.976330202299651	0.77235690951492	0.717266796491453	0.654223839117951
LINC00444	0.630467257216803	0.579309099600471	0.655292584659967	0.908904925594864	0.703812673984441	0.486040615685467
RP11-312A15.3	0.676795954898115	0.622048334677465	0.620229894604512	0.679277021180781	0.658523260489414	0.531413407186674
DSTNP2	2.5672043944954	2.86224280889309	2.95263075098676	2.85595798477169	2.61033025520922	2.32699190295476
RP5-834N19.1	0.130879489593907	0.102656300741894	0.147009219009047	0.136434480126223	0.139325846834049	0.154149388745078
RN7SL183P	0.076854949708447	0.0700046143135498	0.0344159348481622	0.071039657285425	0.0740964343103056	0.0902843658307738
SLC5A1	0.216138820005822	0.10528774139071	0.151882353951012	0.162901207684483	0.106480431704889	0.120849635516995
CLEC4C	0.776456403701342	0.375055906623738	0.71910700624633	0.388213265615449	0.799627504653689	0.616725745740183
AC002127.4	0.00465559468592118	0.0452333457245704	0.0233496790093148	0.0200821848205946	0.0224424690361128	0.0239273129743621
RP11-317P15.6	0.926839154227258	0.67105216762689	0.881928619693181	1.11967804761533	0.643933099120562	0.846413170776475
MIR21	1.53445469884464	0.935334744527174	1.67213204424139	1.34091902690181	2.33953591167267	2.02378810354261
PHACTR4	0.0402278683951255	0.0488563009034578	0.061248247383743	0.0347050610093915	0.0415542750981458	0.0649786116673565
OR2J4P	0.0421617668714461	0.0378471733199514	0.0482676350944539	0.0727469164990398	0.0936682276249122	0.0885599956676866
ETV4	0.233665397221221	0.449993658542585	0.381217162464503	0.350175874613765	0.30849294292624	0.514336376461135
RP11-248C1.3	0.0547662663765191	0.0698701485900888	0.0621700946394723	0.109697688923785	0.0829485276270671	0.0809780803109027
NME2	0.462577459894443	0.535543092617	0.558320627646891	0.574363987185071	0.546006045697255	0.284399890898528
FXYD1	0.22602364934103	0.0686258050951131	0.147293351967907	0.100062347866677	0.104654672117473	0.120749724402568
C2orf62	1.25521507681627	1.38310556284032	1.40187484735476	1.78569111778711	0.697245819323819	1.95243312073153
AMBN	0.490765115194323	0.529512405246642	0.444476699751573	0.343770958553581	0.380848599202567	0.421117985246862
IZUMO2	0.114232363497384	0.124819009869216	0.141943807002962	0.112122322174753	0.140138379863989	0.146949373778791
RP11-324H6.5	0.136049731658752	0.0951845161488287	0.10813694128141	0.095236643931502	0.137818438568693	0.121671661008014
RP11-120K18.2	0.246921660461824	0.371855693235338	0.30526840900963	0.338279342972771	0.211396416512975	0.269545737033118
RP11-639F1.2	0.383273310065541	0.585176356677291	0.431137640549585	0.444021687003478	0.614453446076607	0.362447548735266
THRSP	0.299507519102963	0.251949848783359	0.313003483391405	2.01447064689287	2.12258464887844	2.4697154452029
NDE1	5.31173845997574	6.57756765397813	6.86850901717818	7.16120537263216	7.32990741792547	6.7598879683767
METTL7A	0.149218653647737	0.080683529003265	0.104878398850898	0.111360474973361	0.117977472272443	0.134982454123589
RP11-264I13.2	2.01638669030813	1.26030335540518	3.04613579831885	1.56245916291084	1.26824090131141	1.54637457776449
IARS2	0.305615855924253	0.372749394357742	0.320652936853031	0.152542944964357	0.302900952165711	0.243736696094797
RPIAP1	0.174105424782445	0.0991446518753728	0.133330125838452	0.207875636650956	0.274094542653633	0.412669988162369
RP11-34D15.2	0.546953673577187	0.558653161934901	0.608323036613234	0.86672825458046	0.798705508540523	0.637486064762807
IGHV3OR16-6	0.18284195941066	0.226404179010858	0.322952611273674	0.244839812560707	0.303123763979592	0.249636455434217
CSPG4P9	0.0516790754075972	0.0414817326627571	0.0681494469927905	0.0494525382271282	0.041806499879698	0.0442672202272613
USP33	0.450200922856127	0.345961315925846	0.372160237074491	0.276687544602215	0.336094539810474	0.294855474777724
RP1-127D3.4	0.662484310741189	0.875142814350065	1.00147673455272	0.444781809436806	0.952908294713273	0.775695248257883
FAM90A22P	0.644632570763142	0.967200277267995	0.801982813703797	0.142819940785102	0.123331713172499	0.149539483857075
RP11-182L21.5	0.286841940519456	0.489195316639023	0.267829615498705	0.526514802486455	0.3530380461315	0.426581943774846
RP11-264K23.1	0.109292850924835	0.156868586419507	0.0747473980506545	0.0728590974134891	0.129317799105619	0.0970222712492431
COL4A3BP	0.113925914379809	0.152926158027141	0.067663925707835	0.0879394276919239	0.196550116499829	0.0924504316505871
C22orf15	0.082233171385565	0.0726591589898565	0.0761725596419008	0.0759255258939971	0.104669552154624	0.109220367966398
ST13P11	0.114828446017661	0.659794906054807	0.793966029665118	0.318013537267316	0.256960078932654	0.437120206775332
A4GALT	0.0923959490581875	0.0734673685520946	0.115850707472122	0.0586216053328086	0.112248321139168	0.105194681518971
ACOT9	1.06215769641046	1.27283674374542	0.620274925004907	1.32089061275768	1.31099103350387	1.64634264784117
TMPRSS11D	2.77164823454651	2.20455256424436	1.19180870382048	2.3413452369331	1.51037587075931	3.73219785107348
DCAF13P1	0.0702508951715109	0.0760952660064668	0.0507872406212923	0.139230651645614	0.0823736137194148	0.0364305453910345
KCNMB3P1	0.0838452007797595	0.167192321610313	0.210258694834338	0.146623485723262	0.156209698191784	0.102489157628946
HNRNPA1P39	0.372574231152901	0.384536971651302	0.208863354462845	0.276446773728333	0.245188815595883	0.331992041040679
NCAPH2	0.152231873714815	0.107848956627511	0.0780856412217483	0.0875548332639106	0.144544136985416	0.151736615703851
SNORA70	0.605357857493063	0.455322985849188	0.375201467397186	0.258157389152038	0.268602469671603	0.314657642784851
CTA-211A9.5	0.253342046695359	0.462930893855453	0.459748236096791	0.35603786308162	0.367678602467833	0.548648029022052
RP11-290I21.2	0.311227447181905	0.222816264571667	0.295261288819665	0.44851641752278	0.392687866011053	0.206607988306557
RASA4DP	0.103289240241135	0.0801445471486211	0.107924388444217	0.099009841441071	0.0774526140688172	0.0648819696002471
POFUT2	0.130700146197532	0.125316221764331	0.150078154376746	0.131747152797744	0.118050530006841	0.13010352325489
RPL21P43	0.146860183736672	0.571018425457093	0.219869511258045	0.24961402727858	0.486051812608584	0.166728462922189
DFFA	0.147287445634365	0.105680984979692	0.117145501859268	0.126750546771944	0.0900752184952167	0.153655674209537
CTB-140J7.2	0.114486308895744	0.161474150596777	0.100606178878976	0.124263774319356	0.137377814208563	0.131749690580405
CTD-2006C1.10	0.80827016560086	1.0949007662916	0.6548445869949	0.944042737800149	0.695339101583701	0.818035080266877
RP11-401E5.2	0.750439590348256	0.967735897135744	0.625173474566204	0.750454904811072	0.651081578519937	0.741452489110429
RP11-98D18.2	0.452206326454282	0.457666315191724	0.485999255320837	0.383931340730234	0.461349752470864	0.378742736514149
RNU6-162P	1.87634882380573	1.09396614548406	1.51070660432528	0.996407544761749	0.804617451868757	1.05111611811938
SACS-AS1	0.0935268389842598	0.0525867179370184	0.0912089689607245	0.0836751144480432	0.0768114201414251	0.103256940371438
CERCAM	0.0682213235504158	0.0792739294030357	0.0929316297812285	0.053042474174207	0.0698327331020265	0.0614670305230174
TMEFF1	0.0638549650552152	0.0687455398103715	0.0784696682833896	0.0744023134842938	0.104730768812735	0.0614522196955558
MARS2	0.133031130970306	0.135573971168469	0.100080690522617	0.0798382890643438	0.152792302875322	0.135552975896579
RP11-667K14.4	0.705239543045739	0.792166108949343	0.571952083963194	0.446130839938919	1.04695098052486	0.453977707352466
HIF1A-AS2	0.150004398757363	0.124744840462771	0.166933185427082	0.229716773826305	0.171918187991394	0.286704428137785
RP11-96A1.5	0.454926080228396	0.406721859073503	0.406387988290671	0.44196236484456	0.4632577600268	0.585553202976935
TBC1D3P4	2.25984134904206	1.90392877977138	1.54415388394859	1.17977340983557	1.85317266019852	1.77631974740075
RP4-673D20.6	0.499639597308166	0.612083341194182	0.639184415584522	0.568479676199733	0.455177536673091	0.482315842102497
PEX14	0.22796111809766	0.17819847715726	0.14802496740869	0.146225470650053	0.264493624732735	0.196759539875073
VWCE	0.562717159114903	0.602669008735269	0.506509427246114	0.346759137689884	0.374840751955099	0.325845176945253
SH3KBP1	0.238429219982345	0.398158266843137	0.298954598102407	0.565663248615153	0.172403551460566	0.306350259935794
AC007395.3	0.775508785410452	0.749294688183075	0.887494274778603	1.17415099373698	0.682409818944425	0.927760536469984
RP11-658F2.3	0.286763773038422	0.586256904319278	0.308421635856697	0.361745766484624	0.449111954813052	0.455245161719029
AC018643.4	0.0571573788152655	0.0332547427176725	0.0352705758346752	0.0459541492935012	0.0375066050941914	0.0513693618115873
CENPH	0.24757394834411	0.273669009811321	0.270146575025984	0.313769570264221	0.383996906229246	0.347433811631529
RP11-275I14.4	0.167213328774047	0.168463043188425	0.253411988378786	0.296859301288206	0.219834035856721	0.234733866585429
HNRNPA1P60	0.114361218395861	0.0787045792292022	0.0772722863320258	0.0961942650549984	0.0891240119916504	0.10089822227405
RP11-301M17.1	2.58840202850847	2.02709072334073	1.97402769487234	2.84349334802581	3.70718021454628	3.40675323962163
FLJ27365	0.0728996468421682	0.0846474169543469	0.116726986251029	0.0803140089594905	0.0983013587910525	0.0880971217077728
EIF2S3	0.179099195317272	0.114188221488195	0.237692792785758	0.147171264737203	0.134182729753208	0.185889033844001
RP13-614K11.1	0.800668515279569	0.846286090865975	0.606090040912889	0.660959097575473	0.70333689893241	0.763852346961571
AC016908.1	0.422956460047556	0.473845451964827	0.450917343609802	0.496976297235338	0.420859206059566	0.471416600573779
DTNBP1	0.128216768309117	0.105524530118931	0.119961446662182	0.116790556187905	0.0803182128261875	0.092991266486706
RP11-141A19.1	0.143669678668773	0.106068655730156	0.151223040715623	0.143189718592774	0.111539428979823	0.124359871404366
RP11-19H6.1	0.244165487827109	0.276317899526552	0.347894341411012	0.172345478182099	0.192601457071008	0.17112033347878
RP11-363N22.2	0.649381227482303	0.593342413124326	0.585939042126639	1.00527057887349	0.21649264310392	0.580159840180424
AL359091.2	1.22535995541778	0.997706760338054	0.879982289011228	1.00444594832013	0.851846243868934	1.55468313039765
HEY1	0.0781392694780564	0.04581344450156	0.0574335987466119	0.0371926499802253	0.0545526823998133	0.044313912274631
AC012499.1	0.0845921936530163	0.0951821444351132	0.0967072032084114	0.0794179890081837	0.122333953973425	0.122755615940505
PRED57	0.025474430466301	0.0208498006295682	0.0527722976555321	0.0305768270702296	0.0427131995893741	0.0216311201858731
MAP7	0.0486876330759102	0.118261182942621	0.0839396433762835	0.0498790383547181	0.0968139825797052	0.112602995091048
KIAA1524	1.66432945713166	1.35681186555927	2.50163171280129	1.50828732048281	1.68678496212242	1.9082514890171
MAGEF1	0.206896121381126	0.124285594320114	0.136681973300267	0.0921247727376205	0.115821351130608	0.109763867312111
RP11-49O14.2	0.357490593636321	0.405975617845114	0.401669396843294	0.507677192889604	0.500203691162272	0.386551777733179
RP11-731F5.2	0.0575289054720498	0.0526698881215434	0.0305176584440958	0.0553575107181314	0.0490643518295765	0.039574075119834
AP000473.8	0.388174400824916	0.322146234082175	0.393426073996658	0.396277834589706	0.174646199284443	0.239401520203484
TCTEX1D4	0.395138003919244	0.250981428918039	0.374155769936931	0.329257506721118	0.275260144065838	0.330231293570307
MIR4436B2	1.0140479712371	1.25552488410405	1.31054646428226	0.856904387799944	0.59700835511648	0.773207416734148
CYSTM1	0.163171297233606	0.222940951231109	0.355195162480833	0.156410912009005	0.183533785545887	0.260902388298392
CCDC148	0.340912074377216	0.274452086030908	0.430492981606519	0.380291600291388	0.321195359284965	0.374846673391141
CDY17P	0.100413923411648	0.156319776324827	0.228916452130381	0.181131873310007	0.170737315065997	0.13887105304566
NFKB2	0.144664983184702	0.188764683303482	0.132432260751205	0.0928474177138992	0.15539853361505	0.19912477831607
RFX4	0.692941970068442	0.523891477911595	0.637249368225534	0.777943874268584	0.544189925038448	0.530665927518332
MIR4491	0.370194312174167	0.241242847356011	0.523769705941821	0.583815232920634	0.139707610811789	0.601726419178978
HEXB	0.532579129159707	0.38678675097267	0.520125952935137	0.501021764546919	0.469599819491023	0.497918661854529
CTC-565M22.1	0.160160462216916	0.202242106319052	0.216776265447311	0.198565544752582	0.174863812572804	0.183162435670807
PIAS1	0.314408682618954	0.208885332829631	0.165704630588919	0.225144962425999	0.253446432018426	0.233924794964722
RNU6-730P	1.74033390102256	0.759497835579802	1.69359038748022	1.39331627066678	0.921171159915394	1.20115139315894
RAB11A	5.97342651875825	6.97837904360381	5.37776252255995	6.57083958997912	5.97863698107345	6.31627773558333
RP11-712P20.2	0.672378335138757	2.92573317001862	2.22862669132162	2.08344235810534	0.965654909031554	1.26060450348775
RPL23P11	0.147373469304761	0.102915482178198	0.154426878489985	0.138038633416822	0.196887646701102	0.193683696347928
SOX5	0.247174437165198	0.274014441740174	0.536753482098276	0.392061533921758	0.353032896328834	0.320297103990873
RP11-563H6.1	0.136767717942408	0.269112417379663	0.236624468805313	0.197566557652264	0.226919768157739	0.132954329148453
RP11-231G3.1	0.00838030945182107	0.0183200275291089	0.0115584207705806	0.0122906476552226	0.0274703655902255	0.0215351958883049
BOLA3	0.791269735799857	0.681201726184308	0.479964577331334	0.571650863848057	0.771775027840117	0.358963679655508
RP11-175I6.5	0.353527082024809	0.383656081299359	0.432736959511066	0.505803601977922	0.486284875394515	0.470966182091793
RP11-472N19.3	0.391651840141534	0.446449826833796	0.347484302964363	0.420871440082321	0.366553706677949	0.515581039733065
CTC-490E21.10	0.403447472436921	0.496538593449282	0.337004384005919	0.393404644525743	0.203248816969309	0.377612134346951
RP11-1198D22.1	1.31351858491302	0.872270074218369	0.693964777228473	1.0597150391659	0.728014605984603	1.00947719675296
RP11-319E16.2	0.456531721067784	0.554452722112509	0.485965350712906	0.462167192126227	0.425900283265339	0.427986791995428
KB-67B5.12	0.928033148028249	0.670939506212281	0.257521315316605	0.662812703473713	0.539034377681248	0.942192119064439
MTRNR2L3	2.18427129164488	1.82174035588925	2.04188586448588	1.36625216123454	2.69355766905251	1.86844181065745
GSTT2	0.204352434797175	0.230800579624117	0.131489791110028	0.20784006478053	0.387204029862562	0.229572324429222
DLX6	0.906623366236444	0.937504465005728	1.16582499497511	0.654711023314627	0.773548958805591	0.455536062194453
RP1-40G4P.1	0.0656441897811494	0.145303677990087	0.0860563725105817	0.0913419743076273	0.0647291507193343	0.0920583803381757
MT1M	0.118248828881559	0.136716449116504	0.150621487337942	0.190181866031887	0.0986119074465351	0.185173268464772
AL121875.1	1.09199808016851	1.22105679537249	1.42549847696074	1.25748970350631	0.743610144403758	0.863683876366233
RAET1G	1.75289333372862	1.31569089166978	1.89374284797384	1.63533140953628	2.10657676659298	1.5482826200163
DSCAML1	0.0281180758131321	0.0263879346113207	0.0360571332108697	0.0347327573328496	0.0258766277323212	0.0643735943422271
CYBRD1	0.253077925221593	0.385364667441994	0.584160742063675	0.377121222226194	0.506473076245916	0.232547194061851
PHF6	0.155289694822241	0.17701706019665	0.134930657289641	0.130444735187598	0.138552929040012	0.164522164245914
MIR631	0.192232108257084	0.126379147008355	0.133463073181452	0.139799790941852	0.177674055080121	0.174732261757494
RP11-80I15.4	2.0348137540959	2.18686789042085	1.47816440172857	1.11922060970863	2.24722329194514	2.94923131011147
RP11-440D17.1	0.167554974206881	0.202303640178126	0.213774659165326	0.174138270477018	0.204051801123783	0.24172480510622
C14orf1	0.372759569069709	0.340032859963696	0.347964875995999	0.375417582963847	0.227976930729978	0.413540254155155
AC087430.1	0.206540973979236	0.167532978116693	0.160675751102604	0.264026478316093	0.31976711663035	0.277387857825989
DPY19L1P1	0.326605315804173	0.401418443503246	0.321059164520002	0.385456290795991	0.307325454946142	0.287372876967906
NEFH	0.494314156569055	0.214406811369168	0.354169174457427	0.182764589175914	0.204245139167925	0.43551690863418
MAPK1	0.332441159574866	0.23247372094611	0.170693448910333	0.333519652534474	0.191435251215078	0.231932994921883
AC005034.2	0.195008735595914	0.296044938657229	0.277113375358518	0.218707265313435	0.382285753154402	0.347444080988293
AP001925.1	0.291361527200252	0.634182315311557	0.763858850964584	0.822636191151643	0.802582391250089	0.501741417164458
NR2F2-AS1	0.182158812985469	0.173823463113811	0.153354231879621	0.197560725005329	0.18816501416384	0.115018941175967
RP11-381O7.3	0.948139839607547	0.870571317454422	0.819025775009499	1.23390356422975	1.20951931701245	1.09182778984873
AC068039.4	0.0390272874707768	0.0409348165695457	0.0489343841401532	0.0377504334977874	0.0421872890047849	0.0376846844858877
BEX5	0.345519349576473	0.424130814033957	0.317564017798947	0.353152746870299	0.321603597426414	0.4211940772382
FRS3	2.25818884520897	2.38875700658146	2.22550494366881	2.51703099177723	2.05957143934885	2.51616027903081
IGHV1-2	0.266128447757371	0.44082791410154	0.342570400103767	0.241818982856059	0.427374358553649	0.455650401828587
FABP3	0.0959836559062152	0.0989498767706254	0.0811657095358241	0.0751033364135809	0.0667138482062729	0.0550666727163819
GUCY1B3	1.27662064398185	0.528204614755134	1.10475933161468	0.672742540232626	1.12229077556327	0.715612666594677
RPL5P16	0.110158377373841	0.0696420950850547	0.0993344137412929	0.128883005817913	0.106931947294284	0.103924569681076
RP11-148K1.12	0.598384790455786	0.674126460736692	0.5531592355741	0.351537146047501	0.592373954124493	0.554063771574068
RNF180	0.187017162281754	0.15639681554347	0.126342437254215	0.102229586534117	0.171367135911456	0.141689722775398
LHX8	0.315867404592823	0.737192601665809	0.369806194478363	0.198631391820027	0.554941967264117	0.258178110023365
RP11-572P18.2	0.179418714198528	0.201892064183683	0.141675956179843	0.172510324319731	0.162415331280989	0.17949625473039
FER	0.451389237737674	0.270060162543537	0.461831777900926	0.479819678547557	0.430795331725575	0.510450871429004
POLR2J4	0.474671015928155	0.596407212051939	0.458031356725706	0.647281048457039	0.582059696674203	0.510396396370093
CTD-3193K9.4	0.895664165968146	0.969615335464365	0.977133282978437	0.830062158673614	0.987010729318335	1.02919684045741
HIST1H3H	3.2845510040914	4.15770556238404	3.28342119444203	3.89622922759651	3.46935576434001	3.0623171451369
OR7E21P	0.0862976899676015	0.151117919425695	0.121625103277425	0.0981124618469818	0.115448410473491	0.127900183237392
CTD-2647L4.4	0.169338084118909	0.169253713178025	0.152979245488348	0.256035546892201	0.168837327913187	0.192621155077496
RP11-272J7.4	0.0878713078055904	0.093597575308649	0.06682896555232	0.0633801441725039	0.0833285782634734	0.0843996941771384
RP11-238K6.2	1.17431353962726	0.884107106443753	1.23539566367788	0.858001653299031	1.05777787469228	1.41168623580056
RP11-70L8.4	0.0701705114573022	0.0629475581402115	0.0579890138059757	0.0963087612935354	0.0876399836223707	0.0655708357355434
PPP1R3E	0.623822067766076	0.502298354554264	0.414206717308867	0.957302915045933	0.493189781834367	0.724381840395051
RP11-5P22.3	0.105794439459619	0.0747555931562284	0.0621045108108269	0.0618147647767413	0.127032893499287	0.0949052312826758
TRAC	0.876612903318174	1.24687826305829	1.47395028218649	0.971170371661293	1.19167164591648	0.890092297524893
RP11-498D10.3	0.186861443167665	0.16136223571807	0.184290626709016	0.194454241374182	0.120967064439441	0.216025614190349
CTC-447K7.1	0.385494469682823	0.451583605964801	0.260018616446246	0.3630817391302	0.369798273428755	0.360225314360344
RPL21P135	0.25981486807624	0.433750016946364	0.270976052077621	0.36877741417805	0.523959616772486	0.365066962943763
KANSL1-AS1	0.356238477420903	0.46923186728286	0.424774216951152	0.589051420234907	0.390592688905741	0.528621374735137
RP11-136K7.3	0.49064047580182	0.438631995025183	0.63227841461222	0.37625011550323	0.289073991658991	0.560363224339846
AC130360.8	0.100080012715398	0.120116113968857	0.0944831055633191	0.116305353158701	0.134515472979344	0.0943999558102634
RP1-138B7.5	0.0347674847211007	0.0397886835213978	0.041916565680122	0.0323015786192396	0.042544099030788	0.0274902495524967
SNRPGP14	0.0443020359981214	0.0820516068525771	0.049993317224817	0.0548728476803576	0.0405763293967449	0.0468389234037401
RP11-177G23.2	0.0324333259183144	0.0532031209447303	0.0328460532439374	0.0305127988953305	0.0135830066132672	0.028209122791327
HLCS	1.43140021490218	1.11851618215684	1.37615553026202	1.59721359232675	1.47176166425966	1.23945779664737
PGM1	0.90380357702316	0.84455707074747	0.857169227872309	1.06972005335564	0.922645238536687	1.02491932170755
MPTX1	0.79736546863058	0.714255635673657	0.616805390872703	0.538915743966835	0.668228600008806	0.733269914946492
RNU1-44P	0.387866621597954	0.203265495110065	0.364189902257875	0.226133965947769	0.165628661938162	0.212996720391365
CDKL2	0.635460105686869	0.793899899407225	0.999230427678075	0.5796741872942	0.326412876844828	0.733496066646467
AC005534.8	0.382596824109238	0.364787736310066	0.264409305543869	0.373112672784222	0.498624225609896	0.384324653804862
SPSB1	0.188073672242824	0.131053957769798	0.132555107782105	0.12622507997178	0.176255199252685	0.1380857079824
RN7SL582P	0.170340763222386	0.237908517243107	0.181544574324279	0.318402509695501	0.249077327496443	0.207192699716024
SNRPGP19	0.127929527401787	0.241408575818336	0.181693887447426	0.149764831924279	0.137731934407278	0.146844587189774
CBX1P1	2.5536698510223	1.67928920746522	1.76329128703925	2.33263785513314	1.92107093138249	1.99116646920538
OSBPL9P4	0.0272753220802426	0.028156740253969	0.00683983527792139	0.0258838196024414	0.021037074317039	0.0140180838736687
ZNF689	0.550998403210367	0.357108713671817	0.516374447773932	0.973664217810254	0.765497619034214	0.498655414573313
C21orf54	0.771309315009204	0.911311783678049	0.831967841542916	0.779552293244618	0.936179684280917	1.1367325390218
MKNK1	4.39860564360922	5.07836570604045	5.10628607889618	5.47918957285885	6.59732843985104	4.54512017071672
USP13	0.466958949826333	0.253240690552453	0.375601666538461	0.415519317406748	0.382244120738808	0.187163876196882
RP11-459F6.3	0.313491089003818	0.40188320536793	0.433927798744178	0.424581335994009	0.309822173899004	0.356884954001504
RNU6-798P	1.4739831507495	1.0686017242337	1.46828602480329	0.821179163560868	0.633892037326453	0.678040352549671
OR7E160P	0.635799637325035	0.749571477139465	0.715533542608158	0.786646358760813	0.780427184425115	0.667881177624419
AC090673.2	0.740351613694545	0.559042004808005	0.419365424795164	0.674900466481088	0.919276818014185	0.687583774711235
CTB-134F13.1	0.521420269004599	0.647385695528235	0.707594443695946	0.566446669946268	0.822889739493175	1.14531661387435
ZCCHC14	0.0329455062543529	0.0320095621506896	0.0495704876220107	0.0284224804882068	0	0.0338645218249162
RP11-392P7.6	0.127969817614647	0.189482130249078	0.114296726973807	0.179968892376045	0.126756844940028	0.133341449776928
FTLP6	0.0431431018151898	0.0588567014964021	0.0481667808559252	0.04588775456186	0.0546997328609478	0.0449540669131389
ZNF345	0.519243640630798	0.921669033199655	0.467423313900156	0.807855286625076	0.551950970565374	0.770940375981474
RP11-855O10.3	2.71422653308267	4.08486923976532	3.70389598961715	2.02248712967185	3.65221540402487	4.32126035466036
RN7SKP234	0.362206362769206	0.33956684698205	0.188746554089442	0.263865660972621	0.379986472245692	0.314716088039689
PRG3	0.351979445789189	0.241295446065459	0.295010043730872	0.2370061589202	0.292728269379129	0.274055676646854
RP11-429E11.2	0.412313983470108	0.49098253039974	0.390654364708348	0.552187650811333	0.550154241829635	0.399448275411335
AC005042.2	0.151090555770924	0.135593512722909	0.160944399117039	0.177180483489804	0.148503544934723	0.289170091803217
RP11-299J3.8	0.646527505351998	0.78424215843298	0.560000703733848	0.965313554578306	0.478269055264048	0.827323415051952
RPS4XP1	0.265995730595257	0.302145708415076	0.29820511747009	0.248375845861344	0.461607267411595	0.286282307500537
RP11-278H7.3	0.372990862763405	0.369229725118757	0.589436263681045	0.392233334676984	0.478761779973176	0.391335592972404
GPD1	0.41636510096127	0.299900002169425	0.377419705393364	0.422957797810881	0.300631103014052	0.272350663432599
F9	1.15455696362477	0.616628648652868	1.05230189464256	1.22406149302544	1.49756710347697	0.743514390289271
IFNL2	0.155754798137756	0.0878254363838945	0.104621374524337	0.100778639054076	0.0858082119072356	0.080049790708172
SMIM10	0.148293924005667	0.178215451518774	0.190805909327176	0.121571677927845	0.125754848458004	0.166396739219715
CTC-297N7.5	0.271588804247258	0.466522532284683	0.881650720084258	0.312938797990667	0.500367020096989	0.864263563914766
AP001029.1	0.545708217138356	0.490773658920698	0.458493957708342	0.584919636870383	0.441915022598148	0.45295817159726
WDR34	0.0664476107513293	0.044953628764291	0.0397006127209875	0.041935844260878	0.0468646163122075	0.0293374145339335
CEACAMP8	0.41898462169543	0.381639139136323	0.565604093486928	0.383758871406624	0.423954772114682	0.573558779397063
PLSCR5-AS1	0.576187484633223	0.731805199992906	0.812335615507917	0.774797289129293	0.625923021938544	0.664554924249527
TSPAN7	0.227510095002013	0.183695396465141	0.216515898824665	0.114176981180106	0.200508540738194	0.244869126423569
RP11-893F2.15	1.66596757667609	1.53388758053023	1.62673395947526	1.63651482108088	1.69619328597701	1.04059762217005
RP11-360L9.4	0.187722065376107	0.201122639896437	0.186656806267351	0.162959724501733	0.178276259489437	0.14147087633667
CTD-2647E9.3	0.426759112507836	0.450788459263983	0.629565703299323	0.254682112813977	0.529138196566409	0.318681780711571
DEFB109P1	0.50102873173757	0.306683684792853	0.295419242477742	0.418890393431043	0.40124837446374	0.470811150828622
GRPEL1	0.283485398018621	0.274230891304127	0.330649590444915	0.298598301616726	0.33051490429908	0.250733708667916
KIAA1644	1.55330866099478	1.39964361443023	1.44500605033206	1.25360252843251	1.15939861761438	1.03008918571091
AP003356.1	0.360497986514607	0.461712544783566	0.531623804321603	0.399588775878434	0.58332520120043	0.486290587434841
DNAH1	0.254951829190815	0.235902337782574	0.261808096394289	1.60850659313201	1.46459452515941	1.55138609133292
RP11-188C12.3	0.261825431160444	0.548978360115815	0.473452171815384	0.577321847355785	0.545823128638604	0.342099909082604
TAF1A	0.725365452601154	0.964370689616732	0.903081789410732	0.688601717659283	0.871416790484816	0.745260087819466
OLIG2	0.295357349517434	0.479049057984557	0.388594669009413	0.461003407021013	0.581716317321259	0.546613334029417
PCSK9	0.402596690816039	0.529694993589663	0.546862403169146	0.578874930670483	0.485183117153844	0.310370350303331
RP11-408A13.4	0.0441360464773355	0.064821918050781	0.0630618652570667	0.0602143048469998	0.0564059989396955	0.0580278425998147
TAPBPL	0.0815171823081359	0.131932371053846	0.111738444711481	0.0935691310304563	0.0862506520975998	0.108289352802834
TAF1	0.397646276609378	0.217289836684539	0.127439081832167	0.216348615878431	0.231505895049136	0.23318027109603
TEAD2	0.48920414836374	0.343041090908107	0.43570082356321	0.447163805252514	0.357477262986388	0.361174372870237
RP11-603B13.1	0.152329199635048	0.265470531689883	0.118015051595593	0.214753325522966	0.214919598424096	0.221501187679393
FAM35BP	0.221477880454954	0.383227661890023	0.332443910113243	0.490348633359037	0.369656845127051	0.351683657733449
AC023590.1	1.74312418346499	1.68274758559344	2.66961161074272	1.72815919644803	2.18981945778576	3.21595914805552
RP11-347D21.4	0.209694321119355	0.20916313486998	0.200582210992507	0.222557635368057	0.261915075711145	0.214803048327705
RP11-267C16.2	0.492325588452073	0.354053264534948	0.461081123343806	0.392384312418567	0.338206121377394	0.346905323846234
AC104135.4	0.499028061030419	0.41865431165263	0.253168493189294	0.472937407922987	0.35907242336392	0.354870003078927
SNX3P1X	1.90965396844521	2.24717442789665	1.62663015156903	1.49568404229911	1.00638465972769	2.01244546583188
SEMA4A	0.469514062089252	0.727952218358074	0.506187174470363	0.412697925480021	0.415448578390995	0.388625568671663
PBX2P1	0.778171093676771	0.641456261284461	0.596599909267036	0.6974221541307	0.755763840306692	0.471421053180116
RP5-857K21.4	0.199548797916406	0.13769875361495	0.0796104785714039	0.156502839773063	0.166151972939982	0.25173231019473
LARP6	0.258982015847721	0.200614190861808	0.113098571047465	0.17616349243935	0.158988416738151	0.1956730248277
RP11-746P2.5	0.256647074419135	0.22606452811019	0.186713021810294	0.2301716619875	0.280608026555557	0.214523763579659
MAP3K9	0.824367742956952	0.855785115585523	1.17302437682963	0.912597862024044	0.744487092639721	0.964271532476942
RP1-106C24.1	0.395352138642343	0.423148492168643	0.360830574009298	0.589048933276249	1.13225582439365	0.694790915000912
H2BFM	0.232031800420198	0.186421573764435	0.120849171375235	0.13858379774757	0.161754911993618	0.183464870951539
RP1-90G24.10	0.198078974875653	0.254998605900947	0.129147939887794	0.159492750586114	0.166779966726095	0.164240876156623
AC004840.9	0.134588074019785	0.113988861697726	0.166532886218403	0.141318985260228	0.134025707763715	0.141072853420601
ARSJ	0.0597914645923249	0.0764379704685948	0.0531363183932878	0.0459720467568978	0.0627020141845259	0.0845335603441704
IQCB1	0.729212304921361	1.13650262253721	0.640909470780872	0.595280390323925	0.486901054608774	0.58207676854029
MS4A6E	0.424172644671481	0.399775743879421	0.363943010314417	0.323598765305301	0.439365655185049	0.32213919392135
IGLV3-22	0.286083703748203	0.483033976242029	0.282882122586516	0.260853790619721	0.466419618879887	0.659850959396095
AC004063.1	0.352996736008519	0.346865872340691	0.216805510485354	0.307791540198179	0.285000949837385	0.295319753841214
RP11-567C20.3	0.226867918999617	0.377740790412262	0.258765433272666	0.337146334336821	0.371127045480982	0.267799741641763
NOS2P2	0.691128366245567	0.610651141634314	0.476843660181954	0.425889049996777	0.571133185124575	0.436017243987887
RPL29P3	0.985513135746033	0.619985350215456	0.844967902993837	1.16494605906734	1.50703537430023	0.752591693964523
CTBP2P5	0.174284957199175	0.225202107969543	0.194620599163295	0.16356323813505	0.18641170137486	0.18411526755364
AD001527.7	0.560343625194057	0.661922857527938	0.628094082021794	0.76288948118975	0.530584507036883	0.509120248084623
MRPL15P1	0.0343544786593431	0.0387429102162165	0.0443940145431837	0.0378035940777221	0.0344733052529808	0.0547708696600059
RP11-564A8.4	0.35829506025488	0.366111625075407	0.512511592238284	0.27714799176158	0.396542091887808	0.310518773653179
TTC21B	0.281539223965577	0.0894574546973024	0.10672337858824	0.158159133325737	0.142029460783619	0.195171865694362
RNU6-444P	0.04170266122144	0.0488385840220034	0.044819059603683	0.0651019299471963	0.0430776952857506	0.0357216315073812
RP3-407E4.4	2.1035458032831	1.20342716649613	1.21716046185865	2.12626866909389	1.28888085473392	3.99903592025787
PRR18	0.102827029088615	0.0812913011261076	0.116766541082833	0.0736461226082722	0.0804313467659684	0.0837586118685255
AC096644.1	0.348538932975428	0.391431147407239	0.578808785532724	0.436206172329716	0.454555998921281	0.420327106065172
TMEM52B	0.30119888488376	0.275474128110326	0.188829187097926	0.329193766359139	0.251194620488793	0.315299008793568
CYP7A1	0.154523601513103	0.155029429137017	0.139539278913594	0.144560523577942	0.204072318805961	0.167202278989501
RP11-79E3.2	0.277795340572932	0.283670991883097	0.30301741118531	0.339604133943202	0.363905139353435	0.172863230414914
IGHV4-55	0.512859964708522	0.295236370483661	0.325815806979794	0.277116884989183	0.369530732805094	0.255698655739092
PGA4	0.193895947236382	0.449201490454355	0.25741750398283	0.298004912095846	0.350309649053669	0.272997164872027
AL162497.1	0.736969646897448	1.71647757322079	1.05171453472569	1.08196265602318	0.657540755090725	1.63466445478368
AC128709.4	0.239235632225803	0.374982078042058	0.350216385874811	0.277305406111234	0.304771925722481	0.373277425964724
INTS6	0.326360947104951	0.346378084917319	0.243532983616609	0.363987276600829	0.331818044254698	0.33571218531191
RN7SL401P	0.182446780802797	0.243986521296841	0.182494721094441	0.272353343099833	0.0731262644653293	0.126428856730494
MIR448	0.233745111981329	0.122429714217012	0.109108205896385	0.154994613608482	0.193862450283439	0.235036291989602
CTD-2144E22.10	0.331278926508925	0.357764590048492	0.319614317810482	0.256705036562491	0.16351926271882	0.288524396344961
TAS2R40	0.150253070787841	0.073978658673545	0.137477351304197	0.213706267463342	0.203587187486875	0.175315245873504
CTD-2189E23.2	0.608039270155902	0.407900391408538	0.423439749168641	0.46779778201941	0.573986487566432	0.532377685587302
RDM1	0.0715086792870386	0.0868464994998281	0.0896611937021541	0.0154228472472233	0.068942054838485	0.0918792691972558
MUM1	0.272389530987555	0.231810344188946	0.0845563067482659	0.142078172868649	0.132473093016109	0.150397346751412
MICA	0.65566314233089	0.485591493476452	0.679964161696104	0.393839305903213	0.638037515310022	0.636161128862339
RP11-7F17.5	0.130552374745524	0.246915467804589	0.218257548166023	0.136093481361489	0.192733116616131	0.23344188225715
RP11-561N12.5	0.219657088536323	0.25110428431907	0.230487763077392	0.169097764525238	0.303322572648796	0.162063863140833
C14orf178	0.286993502051735	0.28845552964336	0.328825659146334	0.256130390800336	0.376874391300528	0.437412594529288
RP1-102G20.5	0.333978855464737	0.202308514822859	0.279564997265911	0.214502808533299	0.29724033208668	0.259188480345814
RPL29P23	0.191172978184042	0.306805937221119	0.205459144641809	0.509507256284515	0.368622608528296	0.440383427072439
RNA5S2	0.15419697847254	0.147872080129842	0.207074492110006	0.050157935915237	0.112918484493787	0.126452200686331
MAP2K3	0.630210956321166	0.562561172705118	0.849240930954557	0.632969072071766	0.578914249951744	0.44141490438173
SOX9-AS1	0.969064400657532	1.05068301465487	0.697518115840718	0.700805248781076	0.730391539187673	0.683130083131002
AC009500.2	0.0379076078099057	0.031516921590249	0.0433104779440398	0.0368294674920086	0.0230553564178511	0.023670352194514
RP4-655C5.4	0.444418153227726	0.506239766998492	0.368927289114894	0.335809749356779	0.570304191702296	0.371753064761546
GNA14	0.0359144060236011	0.0281404184495662	0.0522944084470347	0.0359811704511421	0.0212219878630245	0.0202443891915096
TSSK4	1.81569380879724	1.47983713947812	1.66297424717732	1.41631075971442	1.61951271274424	1.76016571759419
RP11-524C21.1	1.02238340814354	0.767967122517871	0.813834655054148	0.721512358521948	0.724690215865605	0.90835132837699
FAM136A	0.577650493879196	0.515072520131387	0.405397377039162	0.7399328750909	0.536049089113522	0.293405662697145
ANKRD20A19P	1.43735435276883	0.928242966577846	1.99823693817348	1.48132048958672	1.35480643456573	1.3706144177092
RNU4-53P	0.0340528263547271	0.0231879037385627	0.0375154601607204	0.0356526440804978	0.0462178147874342	0.0722143714704146
KLHL15	0.637510593194556	0.558598968722232	0.66731936452622	0.618530024230691	0.494194739432668	0.569692500430841
RP5-903G2.2	0.566815269653311	0.654861939873914	0.523561005340568	0.70335369259525	0.73860901505127	1.04642219172507
PAG1	0.36030505504561	0.400624153791615	0.398836650900137	0.393842913430388	0.306672453517584	0.366319196752021
RP11-419C19.1	0.360785501475127	0.215765529409221	0.304322365300876	0.224480119757029	0.283539052217893	0.139349554337883
AC012003.1	0.266306480323683	0.294761020458001	0.195644607826536	0.178366655675072	0.208275394758748	0.405834202336179
DEFA4	0.0310191500927185	0.0301379315615541	0.0544507278520098	0.0428169441484088	0.0478492729678595	0.063768859837534
RP11-141P6.1	0.153857588624364	0.111459359753675	0.136506691554403	0.102461930423962	0.102360001833908	0.119768150128771
DECR1	0.325847387427085	0.149990651035054	0.170599491987415	0.214897503547426	0.187011203517734	0.212294056660874
CCT4	0.0466144677770246	0.0608587117998568	0.0876713610085408	0.061662779711711	0.0566760465889328	0.0449866539065354
MS4A8	0.200288046210122	0.161199808507354	0.2331933203521	0.159077319986866	0.193099209815976	0.204241156105365
RPS4Y2	0.258332876606958	0.241609675561631	0.195214103054371	0.209932611575967	0.234606253107099	0.384083308500372
UBALD1	0.167533025772962	0.139587829327813	0.127013851098682	0.154616415201117	0.247914186181795	0.104124777599034
RPL6P5	0.434195877213316	0.414587406311922	0.473079356963295	0.529587036605246	0.505220783931571	0.455541734156413
RP11-231N9.1	0.123573424390548	0.12506546345756	0.115628806485894	0.0859230788201864	0.0948362719820162	0.10111085181332
BCL3	0.226513543292301	0.274472968000145	0.285305094132763	0.111920032993169	0.174706726836701	0.175682435333971
GPX8	0.85194884838465	0.619061156583445	0.886078198260973	0.814017211905603	0.767116947405416	0.715637230092628
RP11-253E3.1	0.386050481187562	0.472050768466403	0.47524868949273	0.348693620204136	0.341177988005537	0.280779764405064
TMEM67	0.774921618976753	0.407184388883119	0.388654345602801	0.526641153482431	0.454363491015762	0.40964815202504
COX5BP2	0.167471808267123	0.17011022261765	0.16798768921926	0.0591054229954392	0.105683451261233	0.190922721904597
RP11-755B10.3	0.196351911706754	0.196448149434726	0.199478038828588	0.192865541805118	0.189874546809245	0.195749960964102
RP11-1060G2.2	0.0994696902113846	0.0872479383972557	0.131649017028951	0.219301642029397	0.122538218694367	0.113604888059524
BET1	0.655841789424115	0.648706133311883	1.03426765212552	0.732043466671334	0.62252412963266	0.590738178471061
FXYD2	1.21428646219199	1.17289672560759	1.07971936252488	1.15556876461712	1.09313489377705	1.03777526576018
ZMYM4-AS1	1.47209093330479	0.87967335005718	1.2378750206562	1.05073572823887	1.08187483899635	0.964560917920281
MAPK10	0.306455320476113	0.381713555331123	0.267531837402829	0.404243784298465	0.274279857965998	0.281675840448839
CCR4	0.387863363644767	0.371140566352881	0.418658693928839	0.298523219786734	0.347103323612195	0.349287073747738
XXyac-YX60D10.1	0.524798703227623	0.303044488458702	0.510622836771784	0.335155799529729	0.558582458478455	0.349555807012097
USP17L23	0.176530641644989	0.166340568372896	0.183180442210769	0.231068406777963	0.264094941135806	0.156426696123268
CRAT	0.117679161382682	0.286911978225664	0.229074598046859	0.233249583221385	0.132742775220979	0.217428878631911
RP11-44I10.3	0.253811750303787	0.228334489945885	0.146798494408709	0.184315167355866	0.154895424968154	0.227511734260561
C19orf47	0.477252733366348	0.588141958701374	0.448802685889474	0.387512108376735	0.49395551461961	0.591564530381723
DOK2	0.0653746050158844	0.0890205807613463	0.0625952586564172	0.0898973052855859	0.0790716762776304	0.0553876327908114
RP11-428G5.4	0.480272438033721	0.488055264567914	0.499776601415848	0.355145785987561	0.280340473414245	0.3425462860289
NECAP2	1.01073970533114	0.982293767924223	0.646571222789779	1.17310757825461	0.771980790583317	0.382984154333245
MIR519A1	0.368294502417964	0.298193064477686	0.393422476965029	0.337761006648454	0.340831780046366	0.199588904461638
RP11-292E2.4	1.40002930340673	2.19500049862973	1.95733723832141	1.49711083199071	2.12969153340698	1.97070655919272
AC023669.1	0.926694488478301	1.58981830760979	0.766615902216718	0.980302951542898	0.593382897397006	0.974030619734402
CTSLP1	0.00845426317865686	0.0616056543264717	0.0265009554094763	0.0364679674949284	0.0570557304435231	0.0304153325800796
RP13-766D20.2	0.342595752211536	0.182308188723056	0.212521066212749	0.157114236132715	0.140811737828861	0.27430823801669
AP003471.3	0.127413868101919	0.117229342824663	0.0822995463844508	0.176540528233272	0.0818937782047034	0.0952495131328756
RP11-191G24.1	3.27631117534367	3.60343356900945	2.221624804629	2.93668123914119	2.92017735269398	2.04687486886823
RP11-703I16.1	0.765595124487496	0.50917991685704	0.371406066793176	0.10221838542764	0.158167716490827	0.295106781051862
KIAA0087	0.770154137169603	0.642774835795484	0.767005891251284	0.5436172991754	0.977025294922214	0.844685483157134
RP11-411B10.4	0.408599967097852	0.439490947651744	0.567982284428145	0.561453411185069	0.600662207085157	0.35942638688474
CTD-2201E9.4	0.127029036686194	0.160060684997429	0.199094277395347	0.156164983822191	0.183704472672737	0.127308201405225
LINC00327	0.315297314543509	0.249929505119844	0.278506272971578	0.290767128478637	0.243802607402553	0.222549722920458
WRNIP1	0.0266350409961898	0.0281119197740672	0.00636121135779668	0.0399385902251586	0.00978249260711944	0.0162964440531869
AC073635.5	0.290717023340601	0.383176692486592	0.381398518606457	0.310998246195447	0.398296135788509	0.359850113962451
RP11-168K9.1	0.0655722860754869	0.12558113237337	0.101191192702122	0.0957338324254786	0.102122569583962	0.0881403267473936
RP11-421P23.2	0.370012215840082	0.349514464954021	0.381461781091243	0.37596308947789	0.313131033050918	0.329622552277327
BMP10	1.28274171860571	0.935992795759542	1.67226483981348	1.22022623004845	0.929831408263385	0.794511169982929
ZDHHC24	0.956906425715414	0.712254974270084	0.849332031932437	0.69723254059684	1.03245162082467	0.839657981729075
CTD-2235C13.1	0.123528912816281	0.148313191281552	0.127796324689608	0.16491990329044	0.126340485220045	0.137113422964424
SPICE1	0.905937735514214	0.928809803450387	0.887072168456635	0.964954835150287	0.899840170816364	0.827077370913646
RP11-24B13.1	0.958921144121902	0.98664062297774	1.04736390052488	0.605978677032926	0.907845364872624	0.807388952189165
LDOC1L	0.264619070644821	0.19146053505767	0.125009735114888	0.244975242539586	0.240811317471999	0.204809535788075
RP11-508N22.12	0.54427894481257	0.492724059052516	0.404023849850908	0.452271658559447	0.524743419048187	0.344944125884589
TTC39CP1	0.238690576171405	0.278804423978839	0.42132845488914	0.216726662232836	0.347082635197821	0.306778028182997
RP11-718B12.5	1.74917054659499	2.65718233209863	2.01644390051421	1.08957941168619	3.13701538077893	1.56730387865199
RP5-1101C3.1	0.598631548031514	0.901443091342731	0.563679810108016	0.956806475854393	0.847658456779354	0.798244765797722
MOCS1P1	0.317204258984166	0.141564486476453	0.196467416204535	0.237388242618044	0.217389415871392	0.149277129812208
TBATA	0.0473020812421744	0.0519565151098753	0.0671595568273195	0.0318062888059551	0.0476162458869958	0.0521966894836106
ABCD4	0.119527364369236	0.12329053403145	0.0936170787761426	0.0824941442480953	0.142704733912667	0.0626089160861374
RP11-383C5.4	0.185968283210136	0.16476411081568	0.164370267500598	0.178847861275321	0.20868578247335	0.194289575096698
RP11-415J8.5	0.179907602612104	0.182480002163285	0.114028054654237	0.291655402776321	0.0648055957789067	0.225569234110455
RP11-17M16.1	0.20483301323498	0.218429936234647	0.19418851940307	0.189642016722302	0.207114268452685	0.195140968400773
AC005008.2	0.21918470679537	0.332855669184453	0.197909879579235	0.215708673513325	0.273571586223917	0.334076554856944
ST6GAL2-IT1	0.0590842370013192	0.0444070898829513	0.0425065248520077	0.0413630720975648	0.0574304711037717	0.0393267135003219
TFDP3	0.268723519355366	0.313505065287384	0.285887738774012	0.267425230916542	0.283677723298148	0.303004495172076
RP11-11N7.4	2.78726631348485	3.94583546603503	4.19805577497849	3.03737311416188	4.04184637181343	2.92712572017753
RP11-353N4.8	2.46565501029781	2.83565676558638	2.42213781865185	2.56974849789883	2.281740166568	2.93090386710685
JPH1	0.169404817338667	0.123024287246227	0.234082633878064	0.124672810362922	0.215988261345275	0.132907668775612
RP3-337D23.3	0.150094101652301	0.23414531160119	0.184139626386065	0.12613914171447	0.23390115975595	0.124355789661254
CT867976.5	0.384443346579495	0.211129077589675	0.481074256551598	0.342234811632004	0.251772607373138	0.191286212324701
RP11-89F17.5	0.455332239132276	0.268672567696065	0.50628626877019	0.385408835420085	0.583938506687891	0.282586409812839
PAPLN	0.335427463386144	0.4466808570191	0.351402227781979	0.453738476599925	0.214882906832921	0.344784219335393
C17orf74	0.064077803958888	0.120116231305134	0.0978100710238879	0.0889297965997045	0.103410819414164	0.0715926691417879
RP3-435K13.1	0.229848433938257	0.197855168226571	0.336744650568493	0.181235519800675	0.287522200013277	0.251926050390558
PFN1P3	0.138506686160887	0.145613284253602	0.140004414839666	0.136862358888897	0.14177099604262	0.107248136315207
MANBA	1.87618869993812	1.2912299381192	1.21712371013843	1.6060227829456	1.46296550306806	1.74414179719046
C20orf187	0.12041961565246	0.222747396063338	0.163893170027137	0.111168435911224	0.178809927933045	0.11108346962207
USP9YP16	0.408614817644075	0.392670302152885	0.70136123604171	0.496261610386209	0.374824895828268	0.468946705618673
AC110299.5	0.170823778119584	0.117695689211213	0.142620029162458	0.21609793600523	0.193328921775879	0.208230439211728
MIR3944	0.957633459046206	1.15104518245555	0.981722285668024	1.26151825529445	0.764747623180932	1.20916176247676
RP11-73B2.6	0.03133434496496	0.0388870231166482	0.0427236517658353	0.0483039976774372	0.051009783064415	0.0485766291569524
RP11-297B17.2	0.0550612191822819	0.0214943275450992	0.0641072134194208	0.0441089715266245	0.037917810718785	0.0646824605910215
RP11-813F20.4	0.117823376899175	0.10118873946006	0.170420453347807	0.0686121502718465	0.149701194986074	0.150522506134133
PPIAP25	0.231441192106055	0.279225390998051	0.286357510583269	0.193509937545759	0.263435962103007	0.202265061833167
RP11-561O23.5	0.650281302052914	0.718466522840555	0.838937251059613	0.915505779707237	0.815408040705481	0.512592724132836
CHCHD2P5	0.0430633119644228	0.054588037047617	0.0360416327918719	0.0534977739861777	0.0453580463197199	0.0313171789819858
AC079354.3	0.0890089772951629	0.0956750823574373	0.0859478704747618	0.095324405506179	0.104308668343453	0.0862337302529567
RP11-110G21.2	0.124194311215612	0.177289143786197	0.121186178590764	0.14948303700687	0.150153644558046	0.170383203048068
TSPY20P	0.0227205573854978	0.0396418912271709	0.0264819723464789	0.0524541706893415	0.0490549936128417	0.0384853336958014
GOLGA2P5	0.639790323672776	0.481761489022383	0.669463056393858	0.893451900184839	0.760443589369768	0.795272299020672
AC021106.1	0.203127643413495	0.20961121371756	0.156477252649591	0.128280727277183	0.209916662985238	0.277027191604341
FAM76A	0.02788768009431	0.0374981300995256	0.0457900952082007	0.027496038448544	0.0460915231841004	0.0416333823224851
OSTF1	0.856983552170093	1.02563980015661	0.949341385453837	1.07107651466386	0.712875655585867	1.01475155108715
RP11-534L20.5	0.196613309252439	0.082921249818028	0.118233255808931	0.142953914818747	0.144006255926782	0.139859750036684
RP11-702H23.4	3.7968595435382	2.8759795932574	3.23719524915988	2.75367726424407	3.18737416701754	2.62652319205408
H2AFZP5	0.0446399323699973	0.0369645707495324	0.0839577026799359	0.0840248751919864	0.0547752470503894	0.0646563677309508
RNA5SP469	0.0947882260107296	0.105520909942921	0.117531102577053	0.116503343976945	0.137948484269048	0.0785844393516544
ZNF33A	0.257613387503569	0.0650591263732698	0.211817216048618	0.10177626811341	0.221286487724586	0.171583488438445
AL589685.1	1.12114665092529	1.03559846054942	1.01636406339863	0.917275896280718	1.17225006886693	0.584326171103133
EEF1A1P4	0.292006859079534	0.44895800738725	0.303812446205081	0.343036995952879	0.233606686037036	0.332083502382164
OR52N2	0.0763852253891354	0.157608889641426	0.174784216465821	0.154345690970873	0.12111144066511	0.100592107503287
RP11-385J1.2	0.444504663114143	0.436451760724838	0.360855585680808	0.415977724801909	0.456151828362041	0.515759577005872
DAZ4	0.117224770619487	0.0908361434790197	0.0541039280791301	0.115401252637095	0.0443748836863914	0.0850116390745863
TPTE2P1	0.0339116269731182	0.00772224292646044	0.0265750691481365	0.0109709866255218	0.0204340339326013	0.0217859953130529
RP11-372M18.1	0.0995774061555433	0.207761257932915	0.268918851571844	0.273138977334172	0.246162372437979	0.136473493248259
VEZF1	0.157337749723349	0.109696918924041	0.211891203543131	0.216173979498977	0.0898906704306267	0.197665953795178
GNLY	5.26680765578382	5.09946840694099	6.48502693246587	5.50796938512203	4.79650764152323	4.57593907134662
SLC35F5	0.576854047812677	0.395432076026042	0.294535105339876	0.379657270791452	0.498814339039831	0.473745038695638
RP11-72L22.1	0.120705799026913	0.088496829992611	0.102754001729612	0.143141169220455	0.0957453124111678	0.120753213778533
CTD-3074O7.2	0.378718551983957	0.523475703829252	0.729062255293794	0.484490503409839	0.34636092615938	0.386365375837393
MED12L	0.111433214882878	0.149512296236337	0.0831670195582492	0.13573312709592	0.121502285148595	0.0864516714305967
RP11-325F22.5	0.0831089893909545	0.0691989003301386	0.0711952855463616	0.0652580594118282	0.0693288802506866	0.062606307489992
SEL1L	0.0484109950627301	0.0593164633852044	0.056030908293956	0.073644337633339	0.0367311404098574	0.0412224787359354
CMTR2	0.167347462529093	0.230528713120379	0.248685867327452	0.197175607671697	0.236035827903732	0.160866462640813
RP11-429P3.4	0.839623194818144	0.819714103118705	0.889903762675806	0.680331477979492	0.867626981314715	0.75337586275521
RP11-327F22.4	0.162768185353285	0.156780816163777	0.168899562665276	0.13315884183495	0.154220408924058	0.187501025323395
UGT2A1	0.0423870249032755	0.0791244726753585	0.0354313284131136	0.0650094062852551	0.0544875321328354	0.0338873203119034
GAPDHP33	0.974793496060416	0.513546172402399	0.538448613156821	1.01597778857247	1.07442655274872	0.747426932528434
RBM22P9	0.166351400908799	0.184477331021592	0.107469464037435	0.0726317483607359	0.247416467664109	0.174119674991483
AC007679.3	0.380102790736812	0.439717785715431	0.372526085088298	0.390182342805471	0.419805392281949	0.358559088918418
NPM1P21	0.451584846305036	0.332364489604614	0.591305579248952	0.281094867506197	0.359598814454619	0.581696198325927
MIR662	0.695326933811221	0.470060789205498	0.371078950023413	0.528486790218183	0.680341097137001	0.630493712339346
MED15P6	0.0340528196672265	0.0463960431795029	0.0287039631381238	0.03406834174375	0.0364171130944879	0.0373558480550117
RAP1A	1.21343045512384	1.3192941233348	1.88337549254991	1.57412048483356	1.58616674162299	2.00329386416027
MVB12A	0.11020391856535	0.0616248353633751	0.117303238904221	0.0902863216171841	0.0848458651163299	0.154025562410013
RP13-526J3.1	0.238684634251207	0.150116349036686	0.178139791317048	0.178950875310544	0.197243698939351	0.157720337359553
AL157830.1	0.046798912240182	0.0373462787471821	0.0290797790105468	0.0292979314953985	0.045518467624781	0.0436344938719588
RP11-579O24.1	0.181194457176839	0.153726694364345	0.214857549018622	0.202767575496996	0.191161797001225	0.207002326922497
NDUFS5P1	1.27786231996285	1.25444047970485	2.07118591167649	1.98036792404616	1.98833332138646	2.39309209901511
RP11-1K3.1	0.0410647326142791	0.0364454077484951	0.0534693832935197	0.0449650812787751	0.0289317510098685	0.0633153512552352
OR1AC1P	0.547869174076249	0.514488624408891	0.581498288141528	0.487915287042626	0.567301911295901	0.516152723504587
AC007568.1	1.38694588214753	0.971019494300364	1.04860746351316	2.08130499578729	1.02869434855164	0.788430349414497
MRE11A	0.27171915152639	0.134308184558733	0.195356353517231	0.247568552539707	0.155850923639558	0.189347816142751
RP11-1021N1.1	0.195560214943958	0.126514482966858	0.169879392753771	0.1312205422366	0.193470250536761	0.128754943604867
DNPH1	0.273997597207911	0.440361728262455	0.300035435936641	0.436516893521543	0.593486524800636	0.289151186205044
DLG5-AS1	0.180902485401757	0.128087176479443	0.128139239545221	0.154604255259842	0.168572448873744	0.136910067151147
IGHV1-58	0.0933576796235315	0.0899968581795781	0.0673075299511248	0.10470301622169	0.121509234245414	0.136745698957702
HNRNPCP6	0.299829275741937	0.460669712078941	0.360153536783115	0.376797345587316	0.418806684030146	0.423057609470985
CTD-2589M5.5	2.10562217378132	1.58507530411037	1.27307229628135	1.61156324976279	1.5144686343789	1.85821120039629
PPP1R3C	0.103324165932702	0.0714573373767183	0.0647765288645507	0.066854241080173	0.138355006244136	0.097355862682781
SLITRK4	0.121436217543466	0.114393820466451	0.103460663187752	0.0711861146859915	0.0900596688480724	0.097618521566628
AC006273.7	0.0998828840066478	0.225709927502307	0.174512252374298	0.334792234634176	0.16417992178906	0.195239636317891
RPS26P6	0.102859944270781	0.0984057455491553	0.0900363537178732	0.0920871211391048	0.171205209599307	0.0857803142326163
SNORD3A	0.566914617019284	0.557931755020256	0.710826179366479	0.455354059351689	0.345530634894096	0.495654306632799
TP53I13	0.483507707608981	0.521464081708832	0.348037881399618	0.430405631182938	0.434595840335878	0.38569765999207
RP11-384F7.2	0.740626981742297	0.76999467730915	1.05515912073505	1.02822948465445	0.926972335070371	0.745630503012899
AC108721.1	0.196778077094389	0.135307568658543	0.18504771863996	0.292091859109112	0.223194379089818	0.139802333267304
MAATS1	0.873699904736807	0.992959672008996	0.905389494089623	1.04638417140715	0.894367562900117	0.536201681273295
THUMPD2	0.648316988725116	0.468107012119454	0.575539170603803	0.432886817227996	0.315878954479533	0.43055484677222
ZAP70	0.249056692718198	0.181639890082619	0.24076538837455	0.288125749903785	0.277998549235043	0.211708253517725
TBC1D3P1	0.217871991514681	0.136173801900862	0.313156307781125	0.233804849073487	0.136277654313556	0.183529375165802
CCNYL3	0.167689027090842	0.178199408917901	0.260515765071693	0.194476024666089	0.153515830079937	0.134189000340305
RP1-290F12.3	0.783529674220808	0.794524298278796	0.843439716668874	0.983289401852537	0.506405749138469	0.709168400987139
RP11-622O11.4	0.467926791328978	0.399820405115243	0.252036047933271	0.258560395639794	0.236341054369693	0.1774742147828
RP11-468B6.1	0.234550705037898	0.327123941557328	0.291064849300463	0.184301343281507	0.185792923242402	0.243161199021101
RP3-339A18.6	1.17807710805077	1.11766289349031	0.802188104129775	0.773267582196897	0.687917422981947	0.635597507115218
PGAP2	0.748392174836305	0.763806687911702	0.800085520747526	0.824615612475346	1.16710725782709	0.661301068471722
RP11-751L19.1	0.0915234801634744	0.0570396827839728	0.0936173583978822	0.101814773785852	0.0835943444571291	0.13121200169045
GLRA2	0.174812572137268	0.246186859576404	0.214525239845976	0.162043634190251	0.173916989878803	0.160573124282371
ERCC1	1.14594189548737	1.10809731590301	0.9396894795333	1.33197773611457	0.763087151641296	1.22576530362363
RP11-341A22.2	0.337496228936263	0.313799531429331	0.291321654708504	0.318809446544223	0.300278943532147	0.247058060398454
KIR2DP1	0.182588442729153	0.209624599752316	0.22536144549075	0.253510718915403	0.269553424009869	0.17008658690923
RP11-386M24.5	0.650761355182029	0.566830690666672	0.43070252670843	0.654098107068219	0.961370737557594	0.619563259053562
SLC6A14	0.927511100166404	0.655473265033063	1.02529091223842	1.43642202136844	1.11125013109978	0.848769468092161
RP11-982M15.2	0.485219157412163	0.515003478860421	0.476268435378386	0.401350896072676	0.504903251952654	0.442045503457264
MTPN	0.346425775263862	0.24687044535799	0.336755766483683	0.280956089287433	0.26685977896515	0.206718524527754
AC003984.1	0.0470971298730558	0.0471891279221496	0.0575764411160191	0.0477417242377772	0.0510825337660935	0.0423595421145789
MIR1304	0.638699907482988	1.49633523028557	1.25608306993075	0.656345134080046	0.857896002926964	0.899351585777742
DPYSL5	1.71968823525167	1.40594979759403	1.46285892228818	1.05457682289184	1.67219382863568	1.30690290403042
RP11-163O19.1	1.05748507865924	1.07310727809433	1.10788667451816	1.20829724592941	1.28234130694345	1.48312879773656
RP11-206L10.2	0.184434951789779	0.189039697437087	0.175772571178589	0.194247731494364	0.158561255647517	0.19038477817375
RP11-680G24.4	0.041838759791062	0.0701215407296518	0.0718695836799355	0.0747162281249233	0.0443707688453094	0.0696694816183959
ATN1	1.14307320655916	0.777721359566655	1.01586220669166	1.2937649229205	0.953002790748914	1.10304664702159
LRFN2	0.886988545097158	1.09090573081451	1.02539489317317	0.745797513679231	0.742632276980872	0.909160438278596
RP11-227B21.2	0.245032703327923	0.383174457972373	0.241398440671248	0.348082602053953	0.385440735006992	0.244292921293478
GJD4	1.30573189093909	1.27700795244545	1.5813010382322	1.68290188529685	1.20828648961778	1.20998402701745
RP11-244F12.2	0.733648869487399	0.754426871568045	0.885018532143055	0.68725919332088	0.507028356879747	0.736459176431196
IGLVI-38	0.124723056899733	0.139612289953823	0.209140139124999	0.137416951905968	0.254980394441412	0.203887850651883
FOXP1-AS1	0.467268206848779	0.643651475620761	0.58157073642717	0.410133282985079	0.691123586579468	0.61693494669303
TMEM178B	0.329330279728324	0.515336675631158	0.443425403290777	0.44259083909498	0.705914482295008	0.487335007642644
RP11-536C10.7	0.811625927042671	0.686867315641849	0.539010964681058	0.708170463350232	0.506816488718376	0.643819609674651
RP11-374C13.1	6.21834809693124	8.35198871130929	4.21952190586418	8.57656905898661	6.56615019918199	4.68508304897061
SLC8A1	0.0691761329184684	0.0881118744726629	0.0803899539462782	0.0684125964121284	0.0650665652327914	0.0711058025605923
RP11-680E19.2	0.332896826918101	0.432402479253794	0.513016462993974	0.440091997322935	0.64392477229534	0.543816885711848
KB-1448A5.1	0.140361904065182	0.16434861554573	0.122743727393753	0.140342390672974	0.157530975849926	0.0836068469442317
PTH	0.451040531733457	0.508730218926711	0.357799865219809	0.462238423228773	0.453329676449547	0.424658779122206
IL11	0.0944799669564947	0.0587454526459872	0.112186187897476	0.111743951909401	0.0873518675391219	0.0720480711176867
RP11-468O2.1	1.11138614788821	0.478485722211231	1.1077761675704	1.59095264500458	1.0943114942463	0.744174073527435
RP11-428C19.5	1.46866709678178	1.64655907623639	1.54156972412772	1.15099221110124	1.76099249594099	1.67386242672704
RP11-760D2.5	0.0946943365116394	0.0769401143592133	0.178934957275335	0.111610019119326	0.133728650666247	0.132979946275765
UBQLN4	2.4434926470507	1.98582121426065	2.52720120699751	2.63382064042398	5.23115869547405	2.75237826126447
RP11-750H9.5	1.24796464914896	1.40590251826376	1.22269195956533	1.22462876552722	1.1926511751263	0.990685848200151
PRELID1P1	0.791923605821623	0.864586449262483	0.488596321083173	0.528487413627434	0.365994996932081	0.64776590149223
CTC-459I6.1	0.53242089575587	0.531020590075762	0.678573279122917	0.458457554841213	0.425564332590904	0.385736423291946
PKD1L2	1.09014316523372	0.616329376100529	0.871972977459013	0.454024580255724	0.815442838617732	0.714835362953813
ANKUB1	1.24256327080909	1.23320398923293	1.58349453803963	0.91987957183764	1.34015137514961	0.65690814964855
HIST1H2AE	0.0762550422887489	0.0574826305842966	0.0576971520234568	0.0612491581797324	0.0783347594819893	0.092166630289998
PARK7	2.28570928338461	1.5260197340384	2.87882801607039	1.55505836566251	2.07151539692177	2.08293770319094
RP11-102N12.2	0.655473912358713	0.510691542928454	0.728647330625073	0.680229793175037	0.546131374960589	1.02641233556592
REM1	0.0951389854374082	0.11259766199258	0.100219884560964	0.0834734118955967	0.0886043393918872	0.094799229502358
MIR3121	0.0783736263124778	0.111223177927039	0.115642302451228	0.113561401095069	0.10436547214337	0.103259047354937
RP11-17A4.1	0.0771947125554874	0.0861506004034525	0.0523192591310869	0.059397143793234	0.0603437855864333	0.042890843589477
RP11-338L18.1	0.0651041613120711	0.0537258848116279	0.0481412915071196	0.0583263710456379	0.0297742846820011	0.0557668693524831
GJB4	0.132950320020229	0.0847700133541215	0.115022879954068	0.160576953545741	0.0833159614225818	0.0792622037109739
RP11-82L20.1	0.179396039243924	0.184472623946985	0.269579564023185	0.201433514228791	0.250193622669528	0.162816545834624
CTD-2015A6.2	0.0679080729957127	0.0733580995215085	0.0470546843506534	0.0622852148463201	0.0744298293983227	0.0977233181125107
RNA5SP23	0.184164802698404	0.204262902626709	0.187937235986078	0.223035077990802	0.214521887920433	0.207814274779202
RP5-1028K7.2	0.364085716712711	0.30068108968248	0.371652081870189	0.400571262909109	0.223825451386522	0.380405879381083
AC083873.4	0.306849968196804	0.147104956580588	0.195746941195462	0.125395162511418	0.254315466718372	0.199206034315867
TYMP	0.0751210025833469	0.0930342898343845	0.115259436313372	0.0869788670661812	0.0819542916601327	0.100584657159812
CYB5R2	0.331430028557514	0.233078663370693	0.34370239567313	0.328026819426481	0.240913616002029	0.239011310223464
RP11-394O9.1	0.14296757486365	0.142378680532186	0.239013288098403	0.195699195311896	0.203997446985139	0.193981468939582
RP5-1077H22.2	0.181597125199988	0.172302889489396	0.185002713436704	0.207955466899204	0.152152120601663	0.211662260281105
MYO15A	1.24678723603488	1.55009103501336	0.929080164730932	1.07459864921511	1.14165024965845	0.958441595141518
PDCD6	4.62196907905607	2.64643195908662	2.47605878123486	3.37793142957435	3.78315032109937	2.76479573539808
UBE2V1P2	0.851077563305965	0.630510811091315	0.796785944888982	0.729339848311671	1.02839794047707	1.39970942293659
RP11-536C5.2	0.295103112677897	0.258880793643293	0.366601762895991	0.261165067569263	0.257739785336387	0.403513928871965
TBC1D2	0.139614237042132	0.1554299501027	0.242159944753822	0.220819251611376	0.125629592335758	0.160251469926828
C9orf173	0.559130379014061	0.344298328947926	0.314525618347102	0.322708294442889	0.4396737582422	0.359772245811035
KLHL18	0.0651169207589572	0.0526469426700457	0.0623587440014712	0.0655185254993762	0.0570201057848926	0.080059051622108
CDC42P3	0.0820670740602216	0.149504329629297	0.0881998648545223	0.12137184319859	0.0678184136132169	0.0602545262636147
AL646016.1	0.811902926137336	0.610303616937082	0.6274858636456	0.773719222447099	0.908598366748466	0.752681216624867
VN1R1	0.237559125361503	0.241711036462721	0.274010073974936	0.27375108480547	0.259131268974227	0.31062244174894
KRT18P36	0.241442581951803	0.397703271099915	0.357116059855527	0.389150668773678	0.28156212326423	0.514188378373038
G6PC2	0.312784830823877	0.255194221222104	0.302623361746222	0.285732581894797	0.23361882436609	0.268501157804448
RP11-10N16.2	1.95955871688978	1.89280317374621	0.476182630822047	1.5388679254375	2.13863226473555	1.79620367654599
FER1L5	0.832350612395479	0.7832022006233	0.723893771075257	0.696814491129862	0.876507953342312	0.866775250284027
RBL2	0.486960546852422	0.400418911012904	0.399797915462924	0.424784909324038	0.508170173762329	0.422508458260013
PSMD12	0.235664706883195	0.275400024070058	0.410669030281185	0.374138740086548	0.226768758734052	0.307519427627893
RNU7-93P	0.154427185647427	0.143859457603504	0.136420153418987	0.213680937625695	0.138249808973127	0.225475760154053
GBX1	0.675747320738459	0.411780263541424	0.571448514996434	0.268018963840922	0.649212461965505	0.570591019219295
RP11-810P12.6	0.171152734049786	0.186522489385558	0.133910363919661	0.153955469433465	0.124967298051856	0.169359100124354
PPP6C	0.92554149821399	0.968480679582994	0.91152727821656	1.01121832233296	0.608260683722325	0.776888724381698
AC092965.1	2.1846922062311	1.03674256819786	1.84903863358348	1.87133369281299	1.59329359176167	1.63947728880414
OR4G4P	0.231486768120983	0.268455195068479	0.292432130656931	0.342353812959278	0.325538027068911	0.28088137677709
NDUFA4L2	0.633493688592658	0.362735394653101	0.617623144179923	0.469353986546344	0.463678412549271	0.467277017337798
UBQLN4P1	0.119172765621221	0.124380785359913	0.184446277576169	0.130121138494101	0.17054779777689	0.101442904606328
AL161669.1	0.177579220059345	0.206890811291737	0.208418052215408	0.186155458371221	0.116459527986887	0.162369289495053
AC090660.1	0.253383221170851	0.194200936887084	0.177699227829182	0.220572737196595	0.325166157643325	0.235730545080383
FUT3	0.064547950573049	0.0563166462080162	0.0872903247349617	0.0609135421348728	0.0585354435323548	0.0762626631885291
SRPK3	0.63469338912637	0.745847555838386	1.06934261868952	0.821797222019895	0.864987654609748	0.739897143683396
RP11-265D17.2	0.0761473089078866	0.11146424115779	0.142796024391552	0.107305298604371	0.175892654755758	0.119128672072352
MIR4768	0.557928936793049	0.621911312588291	0.642506322606658	0.587623555934014	0.781546083446214	0.954861208041357
WISP1-OT1	0.252274148966699	0.194080439834738	0.187948068821452	0.196113346013372	0.274351485430619	0.215558446069833
RP11-449L23.3	0.0429558716162525	0.0521694306205951	0.0692488817466825	0.0502937353913572	0.0414140784885029	0.0283847956285218
RP11-756P10.5	0.0535652990951626	0.0607885964459546	0.0726680312533793	0.0446962927009492	0.0414834861224763	0.035201978100586
CTC-429L19.3	1.88833653924693	0.88388169656081	1.20168334976981	2.36805926240699	1.30947455484292	1.98257184979838
MMP14	0.152906766910891	0.125324544434544	0.12467183070512	0.172281763396787	0.221530626766016	0.18293802303791
MYB	0.622561615553178	0.76303993842588	0.571619884147451	0.49198128588738	0.590764104261746	0.3963858381976
RNU7-143P	0.125792342690184	0.131228440088194	0.0849287344358411	0.136348847004142	0.13993539516635	0.162455507959264
CDH8	0.851573147966522	0.711138398506513	0.750452124933153	1.10199344011422	0.793595445227159	0.716775100310269
SHBG	0.367068582731577	0.473450945503093	1.02513575922497	0.643538228417903	0.460870722042474	0.70781185764913
RP11-44N12.2	0.224571707562636	0.214717960280196	0.347204888510991	0.184289920657958	0.198321976436002	0.183292653120429
ONECUT2	0.0848935657380395	0.0832670866846357	0.121710266513533	0.077947408822377	0.124996076838483	0.113845843059681
RNU6-1125P	0.0516739833425054	0.0547007771974274	0.030644604804087	0.0216874511268521	0.0477995751322293	0.042348788914829
RP11-543E8.2	0.682828236434587	0.502356751167748	0.461011669846038	0.509784273335663	0.595019847986424	0.350937872025459
RP4-718P11.1	0.165295778474955	0.201267290012861	0.255687196471147	0.239141190383189	0.161553456996996	0.217200327235002
KRTAP20-3	0.600834537389597	0.900733703822085	1.16180657876974	0.631638303915334	0.948879682537881	1.25344088293703
OSBPL8	0.567459418241808	0.656065843365843	0.834279507128768	0.399322475311374	0.692983057628661	0.452906528009946
BPIFB6	0.250915916719587	0.277641559715898	0.307425804934945	0.16632381409737	0.204419801947841	0.25286630999893
RP11-58K22.5	0.0643136558198494	0.068618439017631	0.110785395826985	0.105264334448531	0.0695386302822148	0.0661076865638899
CCDC42B	4.65010759557009	5.34205930043831	5.44635260507611	4.16358408355784	3.99125509046788	3.35816434071877
EDF1	0.114665399702229	0.0650019582446585	0.101640317360575	0.0606689145552345	0.0824948458344173	0.0897333121739597
RP11-774O3.3	0.293872473950752	0.238322838600982	0.228101807230067	0.333097532928151	0.275352320655292	0.17326528992277
OXR1	0.663875615118029	0.792469053699011	0.613751724156815	0.783125257302914	0.773618926829504	0.865684057870488
AC005042.5	0.0485938691373767	0.0423001586598138	0.0468226295312173	0.026640412411436	0.0683128838302802	0.0570850241262921
DRD4	0.232866243489195	0.290769208205538	0.316355237668918	0.306631470567786	0.259141829613961	0.230239360471159
AC015971.2	0.0883041274402956	0.0717040948771202	0.126169501591909	0.140846308252979	0.134631575214554	0.121374975363718
AC114763.1	0.348921290238159	0.451443927290534	0.485861432768126	0.323708391823604	0.551083565883286	0.400106981916887
RP13-88F20.1	2.15203188686622	2.54399381299091	2.15460615421157	1.73653122566579	1.64159736390437	1.30598337816226
OR10H5	4.98429076297101	3.49878759965176	3.59623544264105	4.31783795312544	5.79712700627092	5.3684629502437
RP11-428C19.4	0.401781829599165	0.414182910411547	0.300357577947935	0.440970624363829	0.348083638813288	0.456540489592073
RP4-666F24.3	1.99379297626779	2.5308182622863	1.56113676281781	1.22045443326363	1.3920317956923	1.91442174735616
FSTL3	0.723868516353119	0.507888206886312	0.394510093704584	0.275737669766692	0.415660389304042	0.911909506856175
IMPG2	0.991013866245845	0.785453492662037	0.689617807041261	0.604958527548547	0.482201872270004	1.50063205561319
ZNF716	0.270024734777415	0.288260794345556	0.30468581082328	0.312643161289763	0.322266044719176	0.308978636532446
RPL19	0.232667698255516	0.207342044804908	0.21936618956833	0.205417470627733	0.152943187890601	0.237604994634298
CTC-457E21.5	0.266836200766887	0.359239957879866	0.370882921413363	0.393486125500779	0.278198454088286	0.314677372886504
MMEL1	0.0626131151127846	0.0685633022933499	0.048906302792577	0.0761552273534257	0.095991477641042	0.0685800180415921
PTP4A1P7	1.39046617800375	0.89599527007977	0.94636091111753	1.21607959416886	1.05700540149709	1.17137576087318
PABPC1	0.20639081441589	0.112013401352545	0.122922032860076	0.135767557293662	0.186546501078877	0.118007375287143
LA16c-312E8.2	0.715799467533627	1.12617818722379	0.783277548662056	0.926293084208806	0.715202466776611	0.755833073087833
MIB1	0.56062513912272	0.657959030108138	0.581277402229347	0.497609654775202	0.789965788275043	0.410033849752244
OGFOD1	0.132608236191784	0.133042324631139	0.122895885594061	0.124350765401807	0.133407231234802	0.124454532986279
RP11-744I24.2	0.108877809029405	0.0907165435248507	0.124875554421744	0.116502551475326	0.112293395860243	0.135339018660363
RP11-813P10.2	0.223587306801689	0.225095940631382	0.250835051672781	0.274108876432141	0.311997923896471	0.278208338095581
PDCL3P6	0.150346818764329	0.228243184093174	0.28276865215803	0.0994412594193641	0.193267329735565	0.301354455378064
RP11-268I9.3	1.13596425131596	1.10251364885371	0.852162859708087	0.851017130187285	0.906107294133153	0.862266090337584
OR6K3	0.348368746112677	0.79712606101704	0.430471860032302	0.527037183339742	0.671729849802099	0.337327861761326
HOXA11-AS	0.759069785120022	1.21495495619703	1.21832944406069	0.858563028745496	1.51783719908296	1.03645296443794
CTC-264O10.2	0.283278079355378	0.334301164782268	0.290852357722623	0.33107572243217	0.317426571466561	0.365898046595824
RP11-1007J8.1	0.98307680297562	0.318990506570743	0.957876878638974	0.881777579216409	0.75968039438365	0.777544846181983
RP4-738P15.4	0.0362340954879128	0.0541863791462958	0.0508568719693554	0.0606529272317402	0.0218986518293353	0.0383566327797688
RP11-322D14.2	0.288134659055785	0.262631904437707	0.367212536089933	0.385371225122757	0.339968177240255	0.293739555542519
MAP3K7	0.0717594165415169	0.0335745721692208	0.0767004950532439	0.0832201909228168	0.0646471503772079	0.0519955625922015
PA2G4P2	0.446256408726032	0.811884859324182	0.38856862767629	0.58206929809021	0.730723645412764	0.495109878496249
MAPKAPK5-AS1	0.19224927722643	0.38524962181056	0.258269843051002	0.362513261038694	0.37069794451108	0.375462942016177
RP11-408H20.1	0.296254813874609	0.101481541432724	0.198111599071837	0.173009729592549	0.153796187664124	0.15460187665906
AL163952.1	1.44673012423494	1.33626198097116	1.11353430187172	1.4921726712442	1.87987732760798	1.86253927093766
LINC00616	0.0708284398478929	0.0502358880384486	0.0518640326801425	0.0567050115664798	0.0655547816501589	0.0704744662055768
CTB-174D11.2	0.31847609350986	0.344743767631169	0.208341605724875	0.310590480746365	0.160197492515397	0.270427818362898
LRRC19	0.249093287833544	0.345149005848977	0.384728531307479	0.322343617602936	0.271263401825877	0.334600014453597
CNN2P6	2.65217405562006	2.78056368581041	2.5058540754122	2.22097446761899	3.61201150267689	1.82069419628973
HMX2	0.595557715241654	0.824726284138786	0.964067531916961	0.701831791896085	0.994456247739888	0.689008801194691
OSBPL1A	0.5695529691116	0.495377237594718	0.439707132159764	0.0858270964953307	0.0575486772807889	0.120155943489116
EPGN	0.166673754026517	0.135836775016047	0.214483548989966	0.185415267556893	0.164920139760128	0.13525509616016
SF3A3P1	0.0560583138221963	0.0331793008066712	0.0489352023177543	0.0636666604348917	0.0711494823998169	0.0291757274088228
ZDHHC12	1.1386011756055	0.671612290135983	1.12616642620556	0.87189201130139	1.2596045207264	0.863739238022692
RP11-497G19.3	1.70455291489717	1.44800393404322	1.04430777131638	1.44494640001304	1.56857353119818	1.31818074532769
HSPA8P4	0.40306637436749	0.378320124820263	0.254564284923896	0.577833080681529	0.371328238311369	0.387712245301351
TSEN54	0.578785332217929	0.762276094018857	0.866767593070646	0.757524088041055	0.732077931685168	0.782704541186546
LINC00460	1.28862142375907	1.51850372920043	2.37276301445282	0.843499519660102	1.64346094328818	1.99457024216842
APOE	3.10534036227721	2.70884576615459	2.39134639410724	2.10221454161485	2.57692085485008	2.0752002779753
RN7SL162P	0.104311456705547	0.0794076955081714	0.125104408730906	0.0854259881525808	0.0998387092434111	0.0901279878483875
AC104534.2	0.208204238018779	0.155357855638341	0.153956685924181	0.186351606780474	0.181331206250414	0.0949757837996539
DAG1	0.129637284219121	0.127682470874812	0.122900463574526	0.144573178345325	0.195097411881916	0.104002746468648
RPS6P7	1.25618565820168	1.05678735025959	1.08021598209515	1.34230437161421	1.06510057758681	1.01781914573395
FAM108A8P	0.0570032250799018	0.0396249432562551	0.0310345558683292	0.0440007966353342	0.0542341159337987	0.0485707877127102
MYOCD	0.143849512451217	0.131027730504556	0.290589318608938	0.190287720120412	0.166423674576779	0.116646844727709
RP11-510M2.8	0.362339481906964	0.681683839143089	0.639670767184236	0.612723741728898	0.535788675186477	0.498119232623027
FAM57B	0.295146525493735	0.595730950612488	0.297768100662856	0.504670876543623	0.495956097551175	0.428163044929142
AC007383.6	0.045762303293526	0.0830319101551198	0.0753532590111452	0.0813376619863498	0.0430566531117624	0.0396713139466059
RP11-460N11.3	0.084474720265581	0.055144066855038	0.0537158973053567	0.0350071541417339	0.0702443393935849	0.0358178470297498
RP11-202D1.3	0.470593549009245	0.688003728682515	0.500567103092064	0.490647382313919	0.412848023172791	0.449333033523148
RP5-1068E13.7	0.162102272263003	0.138425213976585	0.336636151646945	0.174809450297962	0.161167893893429	0.244729173991201
OPRM1	0.560509887946651	0.598312460812378	0.595642913198767	0.585474481997345	0.642169619772569	0.462466424972426
RNU6-682P	0.121003489824402	0.135095964496097	0.0919127735846488	0.100414946639515	0.100085290167506	0.104526390362411
MIR1185-1	0.336422334349377	0.230014495842009	0.320461783241588	0.147706446287153	0.297800511161016	0.197033699201212
RP11-22D3.1	1.33624762284515	1.17874841569214	1.50163480583189	1.05624417291671	0.556453652404146	1.33181613557256
XX-FW83128A1.2	0.0624568584682107	0.109283294556118	0.0577245030578085	0.127484352620066	0.144640458245981	0.163476043006231
HLA-P	0.017857258611157	0.0287039685839128	0.0395123519012661	0.0289989074988753	0.0303817361680872	0.0323918597739205
RP11-416L21.1	0.170907272689875	0.283433573908498	0.256411665875986	0.255230196367149	0.206818505776339	0.202934607159401
RPP25L	0.953679654861301	1.83650405217749	1.68298193126964	1.16410050104664	1.43963467140605	1.44293702117815
RP11-955H22.3	0.280561219858896	0.229711345702212	0.276682336207085	0.296435303481763	0.243138138879245	0.272185936956695
DMRTA2	0.667607525718904	0.470589143526264	0.338495732064824	0.426347672247893	0.717134918041646	0.551726671120204
MRPS18B	0.245540846114337	0.205299069102648	0.20369490824565	0.186772597311003	0.206119231111618	0.249265712462934
AL008721.1	0.729798705639015	1.71647775403608	1.05068321473969	1.47507698970581	0.541524111484438	0.771589497038557
RP11-384C4.2	0.116638490003758	0.102770151736082	0.146247229701657	0.203223875334673	0.154345943216299	0.181013597572021
KB-1572G7.2	0.101320692614587	0.131051295592932	0.09960014532933	0.135136737853444	0.182278420171393	0.119352502576028
RP11-157P1.4	0.280156163608362	0.267053985883289	0.253244008647387	0.26698762201921	0.342336885215218	0.308062134277468
AC092958.1	0.31327802908983	0.143057734752448	0.194830692373814	0.116756072145095	0.125646019630644	0.159720395353793
PGM5	0.259623412192549	0.262870184097211	0.187404724129047	0.158075584407693	0.293000810532639	0.23784611100226
RP11-123H22.1	0.84026920500091	0.780026921655745	0.819272458027602	0.799643262408985	0.516609081023342	0.912045680701341
TMPRSS11CP	0.188969832285641	0.316577441140995	0.326140830805696	0.260842438639471	0.23255664671611	0.170246654667724
NUDT4P1	0.100837461271465	0.0834035557494304	0.108995777440966	0.0584957492618661	0.0703993527900912	0.0625476095006348
SEZ6L	0.0531282501047617	0.0424911984378052	0.108858467787289	0.0435985507825908	0.098694786705686	0.0519463484238955
NIPAL4	0.316996242252253	0.516560270463114	0.3932375380999	0.451672511831703	0.547837342757965	0.34057093497892
CLSTN1	0.410041554265327	0.683735309642419	0.413879900929911	0.445506981107112	0.762360332041876	0.330247041593339
LRCH2	1.20431853523594	1.09447555855744	0.938452831572696	1.5420556221176	1.24388607945381	1.45991279938249
RICTOR	0.921800682730353	0.8335266455038	0.905124506249728	0.9445745470049	0.604119195645947	0.788905673490301
RP5-984P4.1	0.602272521318488	0.671988356568709	0.599017661177705	0.479544263658718	0.473146884737155	0.515506214374586
SLC27A1	0.408196707689429	0.575237786600207	0.399520105333073	0.438337835828411	0.335426976519681	0.366471545070225
RP11-1250I15.3	0.106072502103027	0.106249601748136	0.0776863670716811	0.115456555230781	0.107044048193214	0.0453448332144666
TRIM25	0.110679313135062	0.162940437040972	0.197084267715295	0.156465969979993	0.171717176441054	0.137667285181991
AL356019.1	0.359675790090687	0.483275380098611	0.525021109958425	0.197987747253558	0.26007459819988	0.255209538871978
C2CD2	0.394281459504994	0.375043723550597	0.340527592563229	0.289009678923913	0.409370464198973	0.37977281922955
FAM90A23P	0.574759724582206	0.470049005220229	0.681575253025327	1.11383009567683	0.335697114091179	0.865351902798153
GPR114	3.70516022620088	3.0759090614052	4.59502330760533	3.12921762672323	2.19954521923287	4.56546938274701
RN7SL839P	0.105306176022167	0.151924070313432	0.0790547197182014	0.200214755195786	0.0982931480717106	0.11100149507526
RPL39P	1.1110183081504	0.863745963072944	1.00574524533882	0.762922637468003	0.883811487536764	0.967892041534071
SUCLA2P1	0.358379996377005	0.60461838145324	0.543053032939191	0.462633017295852	0.585501381554244	0.513347703383916
USP9YP2	0.136560365713367	0.183991011522046	0.101665605910743	0.125175519196267	0.17691661241886	0.114050397424463
FAM46B	0.264537112395156	0.29347454348511	0.153087688713633	0.269913229960065	0.267303862186626	0.282374702883102
CTB-191D16.1	0.118850506779143	0.132065470078299	0.161577366952673	0.160076533797871	0.140270577226809	0.189366769464786
NDUFA5P10	0.223712600601151	0.282082428231542	0.239327528829882	0.285072691436296	0.125320396773785	0.241907814832124
C4orf48	0.039020379646651	0.0250887278030466	0.077705559679836	0.0623762001078747	0.0785590799840861	0.0530852478547476
LINC00690	0.11715267866247	0.0870598269853765	0.126347617381942	0.111670655155113	0.120846223469926	0.0530524564113967
ZBTB37	1.12315559744385	1.16815064295881	0.738373710558081	0.590389402248058	1.17807796652152	1.2822198789135
CTD-2036J7.1	0.495948285531183	0.590127117477006	0.359675669637186	0.679334049958067	0.454811090485427	0.442023484460315
AGTRAP	0.145715755599614	0.0676159620656396	0.0861819688113051	0.0806446110456952	0.12193094543099	0.100324674247882
RNU6-127P	2.83566154722878	3.40288099635005	3.42004821169906	3.56469451023286	2.86406748337925	2.95640184669569
RP11-474L23.3	0.233189017345371	0	0	0.0502937353913572	0	0.0599234574379904
PRSS30P	0.401948489299698	0.459957076232999	0.813093084218922	0.903132123914473	0.790543977855292	1.0687094002882
GPR22	0.467828051192041	0.398206010095923	0.345935592038229	0.382903351187563	0.316111078087861	0.369906249419364
CTHRC1	0.246719884599085	0.183995566921154	0.165752440661981	0.204944005327005	0.167830120420756	0.156062855891919
RP11-26O3.1	0.131687466015654	0.152436111928732	0.170276283259337	0.12425912709898	0.150766039248749	0.156511029724591
RP11-417J1.3	0.129999804084974	0.124837976450138	0.117511858692768	0.10171959931838	0.166140137067854	0.139841321104756
POU2F1	0.137287648181336	0.103142631518847	0.165733045282879	0.118439688605188	0.0757222627924414	0.122082864780383
UBE2L4	0.0393041456955356	0.0215785869451809	0.0486064336096473	0.0339081544387985	0.0295880145151732	0.0271181677605835
SLC45A2	0.197739001140088	0.144821288295088	0.161660416546672	0.219579297938454	0.179692642271569	0.188834821015043
RP13-348B13.2	0.539892867432997	0.947162720877839	0.646716009680047	0.874189134461328	0.806480934223367	0.576730784745063
AB019438.66	0.25099612288675	0.191240551039902	0.188686941985008	0.149817828333483	0.148045590754901	0.185964946422126
PRKAA1	6.94988112651809	6.54475956925223	10.9746323108423	7.60933100820781	5.96286980304605	10.507467763047
SPINK6	0.38455917900319	0.574719415902798	0.399579340654571	0.528311918708994	0.25643322263346	0.527048620218819
POLR2K	0.619514520628605	0.64010545527553	0.831794954300784	1.04909681520168	1.04851100428449	0.952509199295446
ERC2	0.633856929993564	0.290049100742101	0.380414090543978	0.383809181358589	0.397791244669534	0.506589393656966
AC097359.1	3.71089987971565	0.818234853937848	2.15288819680809	4.3748596739505	2.45370421723228	2.12390623924748
RP11-255H23.2	0.678233626148117	0.353947327895455	0.72080680490391	0.52203932245606	1.35128038916731	0.282216204623832
RN7SL530P	0.0849480766294348	0.0765108665731633	0.0957894852828228	0.0673835116802892	0.0818990787663988	0.0720810584600881
CNP	0.296150279079691	0.28132424583334	0.23834087656316	0.302629723959947	0.260731313740455	0.356798474822108
RNU6-1169P	0.254758206125747	0.337528387142033	0.348467678879531	0.319684272763181	0.234450013773386	0.142835286269655
VAMP2	0.337212941865906	0.406273768015388	0.206909281033135	0.177954926966926	0.217892557494474	0.154872544239381
AC091652.2	0.315816791382568	0.118331105615998	0.210631406199448	0.12753395598923	0.142523180814772	0.200301461911155
SYT7	0.364869475485234	0.398816945474995	0.434617187612412	0.309530953221031	0.363499182102269	0.412552268660347
RP11-24I21.1	0.242209011041038	0.326844625574813	0.472412719385668	0.232173997241015	0.285407866209924	0.331953915141588
SLC35G3	0.328825422186395	0.606639012232667	0.396591334466136	0.437680193116522	0.643103920707977	0.8981090087917
SQSTM1	0.352505122024593	0.380135324192628	0.388645258710246	0.529571498762096	0.351571899298074	0.193663552550561
RN7SL831P	0.190186479926167	0.491456115624704	0.267714418688172	0.415043974591215	0.344759536349765	0.357132088544069
ZNF843	0.399406663491438	0.28992986830696	0.270545099002081	0.368336531011569	0.208026842846246	0.297293466594839
C8orf59	0.303767317374375	0.462525851158358	0.345490422492951	0.339012695512302	0.471652893967989	0.349434589246763
AC109925.1	0.132851021465988	0.226090069578159	0.147477513034588	0.164253092555165	0.129714294046773	0.251369077007151
SHB	0.0613005312809689	0.0248162722451362	0.0896719858535385	0.0352564654452653	0.0591003026672714	0.0735122626634567
HLA-H	2.29945625754114	3.70543725289339	1.28815376920444	1.82935264890727	1.34177550779104	2.25565128172099
TIMM23	0.331361258261883	0.587766295181778	0.645083457832644	0.376143819240888	0.353096075808284	0.654319338829785
XX-CR54.1	0.899118234458536	0.937945406267753	1.0450245829883	0.908902735280133	0.977811362393372	0.963140131665791
PIP4K2B	0.206461601445044	0.194503386615653	0.222581518459878	0.144824006580905	0.171146809651783	0.172553403059448
RP13-20L14.1	0.165421467698601	0.134595891324433	0.189674453579756	0.184648094514072	0.185365267924196	0.136476185240212
HNRNPA1P30	0.800762285978442	0.908535555902062	0.55486210908977	0.745366143972806	0.731388254061108	1.01804420044602
RP11-42A4.1	0.569900844662199	0.560744809556983	0.713200241002933	0.689172844158713	0.705376579500362	0.589729772190749
FTMT	0.0235135372013374	0.0259185185983948	0.0214709223323094	0.0198444213499327	0.023655211656916	0.029423675585436
LCE3D	1.85071506674597	1.51587246403318	1.1159311405154	1.36191282244696	1.53976373846287	1.49469634393534
MTPAP	0.200394613886774	0.207460164476009	0.156072022946941	0.206393145457932	0.241715218122642	0.121594448673756
RP11-255E6.5	0.712008930299313	0.720943324427183	0.570776353142714	0.840110097010306	0.855253114836278	0.934120343120269
PTGDR	0.98054116963152	1.46107080081529	0.722735110813968	1.27950333460685	1.96757485218308	1.49969678460706
RP11-159H20.1	0.216206351162493	0.164971866223318	0.234897739694574	0.341797526911191	0.237912379307	0.287396050481288
USF1	0.316044059397259	0.284703590400347	0.289348390418081	0.255238685990321	0.348660538816388	0.244718412542747
RP11-367F23.2	0.239697543803096	0.235257511196807	0.265597806733392	0.276521411109505	0.177351364686301	0.186220398369062
RNU1-119P	0.081983607413038	0.0554048764510166	0.0845573317621988	0.141456468391164	0.0713918815600906	0.0441740743401054
RP11-331H13.1	0.154167705249627	0.414805136593039	0.334167861425672	0.128050100959314	0.141518773599117	0.212414843446767
MIR3908	0.24899099661432	0.24413687366796	0.220543178943516	0.254221716888591	0.187198143681817	0.206627718246807
LINC00595	0.0921815837464323	0.0973995564383986	0.131763394975978	0.0906598107645421	0.0853180390199288	0.126969007819089
FAM197Y3	0.344990808855446	0.30144024589943	0.241969436441563	0.235643256398938	0.226700273952343	0.222778368503551
APLP2	0.0204680015224777	0.0252465700691359	0.0280697966327766	0.0242797343268621	0.0148000155099979	0.0309009678637913
RGPD1	0.380253919126484	0.329615461450608	0.451304691150833	0.445746761983013	0.391792308086295	0.331187658070524
SAP30BP	0.569846912299238	0.997000639480381	0.704852718248997	0.615194671825829	0.640252622716329	0.85294355878006
IGKV2OR2-7D	0.113272508049189	0.0864210532839011	0.121390420106824	0.0726647358338162	0.110140267958656	0.0865778246753327
RP4-562J12.1	0.114807216835503	0.0645518954177286	0.0159945652125724	0.0770354299832752	0.0368955000420567	0.0655609813869207
RCN3	0.329196069632239	0.353760026968398	0.262034721380156	0.299956501682182	0.256757180351939	0.397310175008938
PAN2	0.285763690350654	0.264658124044812	0.233236239554529	0.224824540861848	0.161145557204946	0.282650731907899
HES4	0.111596957972723	0.0992804899181224	0.159495958467595	0.101998725038773	0.128658325809087	0.107490449588858
RP11-79M21.3	0.0898320298214464	0.080236169396257	0.0710809305106675	0.0895378663712393	0.11225371442468	0.0614091833485961
MLLT3	0.181762890114056	0.13871728462668	0.166802668719535	0.145101549360949	0.162750217713423	0.196343907924122
CA2	0.418679214150597	0.465934879332866	0.426397011233479	0.576444984565293	0.336101886350503	0.800993368986302
RP11-484D4.3	0.0938588906847301	0.11890397109416	0.103481653381135	0.156362007506661	0.0967307554294111	0.0881600961560064
RP1-272E8.1	0.601425748178486	0.535028085495717	0.614741571253199	0.467822023564295	0.369852648066786	0.587799128521199
RP11-90L20.2	0.796519956333964	1.81816625604402	0.958228425220199	0.60359285432202	1.61426910233042	1.46598518684036
RP1-179N16.6	0.632769263423521	0.92477027419417	0.79635850160442	0.890138959803328	0.86273071032973	0.907676194912741
RP11-556E13.1	0.305873651401269	0.209875798905281	0.322850028538297	0.342896007733574	0.286564715258041	0.317958613366155
OTOP3	0.0991974120095871	0.0949538695292328	0.098031323515192	0.106483530561184	0.0837736054361232	0.0797814038106196
ZNF423	0.639155457661511	1.03935724459927	0.795402357295422	0.6794491032238	0.528513626610681	0.775094323406846
OR7E115P	0.315169849583512	0.344493264473687	0.292895060555687	0.268701948860063	0.464723417880772	0.331584142957589
PCDHAC2	0.298290310219178	0.283023656353874	0.257132876262035	0.378584674111707	0.311088384402048	0.296292480907828
ADORA2BP	0.357680016892004	0.415991708754984	0.247042564059984	0.253005193004543	0.271782247144905	0.317805642747284
HSD17B7P2	0.649796202302079	0.67215648155459	0.72320265689231	0.817260144707338	0.826080092714237	0.406328321615886
TVP23C-CDRT4	3.2048732814582	2.37081412355552	3.00221166091642	2.42112335414201	2.26925273826402	2.52991272462734
DCP1A	0.145706745544766	0.0938420157542748	0.0830429439173353	0.106657043509928	0.0766238006491402	0.0953089697578025
AC012360.6	0.367164374993761	0.455395898117252	0.393143415254894	0.435614169691553	0.286591198091098	0.394846656065646
RP11-543F8.2	0.477462095216703	0.575662829631703	0.353115207142623	0.526290767358051	0.455312181287528	0.7366167199152
USP9YP24	0.689797748941497	0.454985853936993	0.611397129592648	0.51301442293552	0.733836348881888	0.482880465766247
RNU6-979P	0.162198355389101	0.188962665916916	0.180775546635547	0.167139151352601	0.183308187430721	0.213652285603037
RP5-884C9.3	0.176287957399986	0.128010703447755	0.158436862369931	0.120711392907123	0.15807519119583	0.111511085277545
MGST1	0.747641832768224	0.763555743166341	0.585259069524335	0.711822658749842	0.785434080258951	0.620572000736697
RP11-166B2.8	0.0906225544152558	0.095244308031632	0.0757514238012505	0.0731695440236056	0.0828893784787819	0.076431156860326
DUSP8P2	0.0401409009725716	0.0417862970840275	0.0503306889927846	0.0346300331785376	0.0571287842159108	0.0530493842904625
RP11-330L19.2	0.431553467896904	0.329345207766847	0.354205517715822	0.187263517444861	0.304905783756848	0.360398995250795
RP11-108F13.2	0.35595596538146	0.27564374599829	0.303003229163197	0.256375760403711	0.251875097240018	0.137626604925295
RP11-76C10.5	1.68229460181334	1.80494929709579	1.50996894986684	1.23984770123768	1.36193411559577	1.61898038885462
RBM11	0.106301795171913	0.0767441768825397	0.0666432798285728	0.0652144528374183	0.175365547984601	0.0667743302854597
CTD-2034I21.1	0.0918872014221541	0.118570738390192	0.106571852941946	0.0680419567809748	0.0878508982598153	0.103108349823117
DGCR5	0.304615832129403	0.423990570346543	0.444598486490731	0.460630674060392	0.399716061711666	0.327185595736113
RP1-225E12.3	2.80911644438405	5.8664135339971	3.95622130309828	4.04269050491432	4.14315401262839	3.07886205590237
UBA52P5	0.200545309660283	0.167447540456181	0.251453837978634	0.259519239444121	0.26585245423098	0.309209287760357
RP11-739L10.1	0.271035784545014	0.450288205758672	0.423512448626811	0.320666190962713	0.517942645309207	0.423834311727471
CYP2AC1P	0.0509052912000156	0.0669759054432793	0.0333913038850735	0.0638417252172962	0.0758893980996327	0.0581392170431564
CTD-2057D4.2	0.119502080630988	0.111166433017109	0.0852799927427987	0.115160277781399	0.144016066971118	0.110421358088739
GAREM	0.39581284936448	0.387380926389122	0.580765059117485	0.172552571667143	0.499335695429787	0.209919380416764
RNF135	0.214097293298735	0.22378666608421	0.184831671800661	0.128687410933559	0.17934227637876	0.162346383201172
HAUS6P1	2.30287404004539	3.7974207593323	2.4658469792472	0.810173655138906	2.03164814762835	1.56292785390981
RN7SL866P	0.136985920662582	0.164178833304429	0.126559901209751	0.18970901225341	0.132069155081318	0.14451259692342
SEC14L4	0.23777411604356	0.353886553467776	0.302838792923667	0.407485961817876	0.339595391289129	0.316599151660681
C15orf61	0.134590056134607	0.0835319137925564	0.111676638955359	0.145140554786857	0.0791913277922629	0.0681549856592147
RNFT1P3	0.713978992821636	0.463077125372999	0.585733830074061	0.366525069428121	0.391344530462897	0.558694945779231
RP5-1154L15.2	1.28587695344315	1.25562478570397	0.575241810416903	0.278728984203015	0.585598096434873	0.239109922736732
RP11-491H9.3	0.872449856296615	0.786407546146547	1.08171274623811	0.645148181348355	0.7660340795223	0.814714850871693
AC013401.2	0.132031625888293	0.08489167848446	0.092512073454327	0.107204946443138	0.0973414629163384	0.151681080296877
RP11-1109M24.8	0.166285697151489	0.257326112158663	0.226432666189968	0.148084284590124	0.298224635640751	0.169086345018826
TRIM11	0.157947887478278	0.194804625087313	0.325356420597529	0.299187300551196	0.14282043761729	0.167395891967644
RPS15AP6	0.2670203295704	0.24183131866509	0.280546869441769	0.181193525157085	0.292371667074542	0.254218199720187
RBMX2P3	0.146688535227765	0.0719804454186335	0.156057995001473	0.148280744556413	0.201421375068127	0.158395587387673
ARHGEF37	0.924415237563494	0.852871461920441	0.834817731341519	1.15181590577564	0.768260016423322	0.876721466528189
AC004832.1	0.384384613501594	0.333181701453772	0.60828122411356	0.163132291378233	0.240583399204192	0.21189207665532
OMA1	0.239442474287663	0.498514688145921	0.37820560454544	0.378264313485642	0.590611853801894	0.284478359783285
RP11-10A14.6	0.252030188167316	0.216062028657483	0.221205725259552	0.202081483203112	0.18295280755825	0.309348804765291
RP11-429B14.4	0.153236909658931	0.137452838647258	0.131666923120926	0.0785143088597028	0.116989591269881	0.123930333705446
DUS4L	0.087663727180199	0.119532985042697	0.114913445434264	0.108630086372019	0.080675564321878	0.107311756655768
FAM92A1	0.231559803939602	0.189919410141554	0.225485900829136	0.200288281321011	0.231366675298807	0.238019169404928
RP1-253P7.1	0.658236624501386	0.828315833125427	0.561821245093134	0.499450672454132	0.477869634058685	0.472803525527741
RP11-337C18.10	0.0537155790356402	0.0964494949669384	0.0667706912434809	0.065516684551668	0.0535733723101429	0.0471222728008516
NUCB2	0.149406808051392	0.213925153893885	0.282348427989309	0.267990390509087	0.199485708547797	0.224008868466851
LINC00886	0.144649834350932	0.1956194736548	0.176988367790202	0.134436825803907	0.218282074177753	0.121390042077104
FAM25G	0.13119629400823	0.128246408501386	0.188573789318008	0.0910998038936867	0.141912616990536	0.108542648080395
TRAV12-1	0.492610895998035	0.656623351019081	0.731172962639719	0.477340375446402	0.429094744631932	0.417454708903523
PRSS33	0.798723771278576	0.577752593475622	0.41865443021198	0.898606990333324	0.720530866046294	0.758159057184925
RP11-538D16.2	0.375258261685843	0.31066057331636	0.367608188528055	0.334907307129661	0.316250324282901	0.275741078902947
COPS5P1	0.0289950037183293	0.0402446983823135	0.0311617714984746	0.0357347641664143	0.0279543008809766	0.0383191970655586
RP11-523O18.5	0.179491717463525	0.168296564557865	0.184668471967034	0.160446616647428	0.190496897572312	0.196548966109451
NBL1	0.569591341092899	0.532515028001076	0.529877257987397	0.416459366201922	0.318859717027507	0.489330878039761
TCTN1	0.0515526456146463	0.0305415207259491	0.0283782340034993	0.0135594759595103	0.0418226610778038	0.0465284262890662
TRBV22-1	0.25189950126075	0.141633868578666	0.187167002724919	0.177072865690916	0.278837194096695	0.316465408109537
MIR4658	0.118904312401723	0.113663048392814	0.107728271053604	0.206483946964271	0.122032446590914	0.130106386151605
CTD-3099C6.7	0.190211255527853	0.205079830715443	0.345576530761751	0.288007883049675	0.295660079958349	0.235418672265304
MTND5P31	0.317558206779732	0.376413569750266	0.428138600360636	0.369145502848005	0.36756668230981	0.361607863305111
HTR1A	0.0374645211968449	0.0862965198009921	0.0515664413016029	0.0551645645512654	0.0631418016161339	0.0784669186903767
CTD-2308B18.4	0.229735274287177	0.139505473897701	0.296055181279972	0.203700782873708	0.193803315648325	0.229584196003307
TRGV7	1.41660947081607	1.59095979505087	1.67690117040545	3.0645134376199	2.09123408206219	1.22439827096469
C6orf106	0.0392724254998681	0.0423963787399942	0.0382991393415175	0.0414098532813067	0.0462768049571303	0.0583092331064303
RP11-445N18.7	0.319211984265773	0.344656461478829	0.317266670951262	0.267999521318602	0.31526088330042	0.272896818294771
DUOXA2	0.515983891802122	0.544356592627908	0.545005688630031	0.590464973334626	0.713062766734344	0.569185366161
ST13P15	0.360125752293018	0.213598687028339	0.283527537933926	0.158955000696197	0.282604604663529	0.193694372537599
AC004655.1	0.101045261495132	0.143840271057394	0.107942078936856	0.064667024957281	0.0499668015346558	0.10565159619298
RP11-602M11.3	0.718467803442012	0.398826733029231	0.291184232351455	0.309915363981352	0.381323951828305	0.242439979990228
LINC00545	1.19672249041542	1.19392538891474	1.21886176736298	0.77738280993782	0.916045403082211	1.25399062445749
PHC1	0.277278407874935	0.346956149951897	0.256359535916497	0.212632341061962	0.189018522290296	0.25046605294612
RP11-171G2.1	0.431285191020817	0.391371994820089	0.577223367653768	0.317726854502513	0.364413626928293	0.383542969872573
RANGAP1	0.136615044592402	0.204143540895953	0.134348896297481	0.13750266306132	0.206606416747011	0.188611290151653
KTN1-AS1	0.949114432651002	1.07382078027392	1.19631102004304	0.94809847696325	1.52186989368391	1.25799763048964
RP11-737O24.1	1.32209605740808	1.56300827130824	1.53007909045535	2.14721202844487	2.87448871502343	0.942092026054965
AIF1	0.12512177373705	0.0476016173687297	0.0585952286551729	0.0689281244037981	0.0465082764001175	0.0821257657012547
RP11-121G22.3	0.0699237740698263	0.0566144331040382	0.079324058589545	0.0402160482589607	0.0449426905423641	0.0410710281012305
VNN3	0.393305066693311	0.729178337693691	0.621887348248456	0.424886888107146	0.51509216512153	0.576004313723868
ZNF492	0.0720120536918153	0.0756392148262283	0.114695687779727	0.102423378944299	0.0956971744876954	0.114032091619135
CD38	1.60598234241649	1.72162429658179	1.20744709638768	1.73123009046954	1.45895690441831	1.86289281030254
AC109351.1	0.394707353564245	0.310736382535933	0.370688975631529	0.268511807425484	0.233137352904197	0.243751359430157
NLRP5	0.100077801854598	0.128295792787312	0.0929500759165562	0.0991291720796637	0.13936832072655	0.156209201537916
CTC-321K16.4	0.0214237259751931	0.0433647967803701	0.035816199537088	0.0308041724422918	0.0413095502742462	0
RPL39P26	0.263740359507973	0.189273941651691	0.18857584992521	0.242575382778139	0.218549606740827	0.233009337452885
RP11-461K13.1	0.304205344339229	0.286212839271274	0.242512880032279	0.249481494721288	0.130349625563388	0.165996541006049
UBXN6	0.128755710022453	0.0968828905137488	0.0737010577218003	0.131604566884583	0.159215793124604	0.100699073076339
RP11-944L7.5	0.852484219505201	0.944844391618919	1.02525969767888	0.910990068145002	0.918879249091335	0.999889857613242
RNU6-524P	0.0627332407845579	0.0463758074771254	0.0376190940285677	0.0188245960745029	0.0289259771859286	0.0588759522694086
RPL30	0.308730072473973	0.355362354414414	0.412137763776805	0.377653513046896	0.50496668073557	0.298396306894719
IGHEP1	0.0522059927399838	0.0472418982928032	0.0513400081642339	0.0627009791343095	0.0532929067901256	0.0736541097694161
RPS25	0.192785728811163	0.168526557838626	0.115106896954853	0.146214104187723	0.172249600081535	0.172032041340474
POLR2L	0.0363119844578848	0.0435399035876572	0.0408996509226423	0.0252207137705563	0.0317451381031112	0.0237234584788767
AC022154.7	0.500537017920096	0.380438643260304	0.46810126856919	0.330656292470075	0.584039347013346	0.44507614746769
CTD-2358C21.4	0.68137204586356	0.313284944992195	0.687216783259773	0.46986570984856	0.659131475532037	0.73817341169281
CCDC148-AS1	0.568975518251593	0.418320742722629	0.436300478223357	0.464493336356099	0.602955578051436	0.58726382552824
CTD-2272G21.2	0.470065764067532	0.420794834414178	0.256053828237111	0.219685184699812	0.259310966231682	0.357743902404499
CTC-218B8.3	1.57933159188977	1.99163910288472	1.40014795354235	1.65143191043256	1.57858537400664	2.08534350520142
CYCSP27	0.0982207280343849	0.120857565817851	0.11829276310919	0.149960759906822	0.107778250731887	0.106274312895903
WARS2	0.711344450016562	0.524762013977757	0.860312259500714	0.609607682790209	0.593155685492836	0.717421984875421
SPIC	2.20026906326169	2.63221347891897	2.66652439172722	3.31516325757473	1.78517509705133	3.00225491686767
SCAP	0.266238576030472	0.143708357211379	0.346187201891821	0.382811982207449	0.142601450557531	0.21285079398513
PHKG1P1	0.304397574043968	0.425700739669555	0.416366238782922	0.397890017006173	0.48022688883256	0.388740568921786
RNU6-1295P	0.346962076167899	0.38486186238725	0.649657604945453	0.443005904676782	0.410330725778391	0.342374966761468
KB-1410C5.2	0.01458296356872	0.0297864259170724	0.0249338948843728	0.0297366639642523	0.0332316511483667	0.0204405758667684
FAM85B	0.019115657693334	0.0309543395823641	0.0536430629659561	0.0267002088711152	0.0359815007595289	0.0364907945174036
PRRC2CP1	0.821873523277778	0.572351429091441	0.736378384955285	0.701760401379262	1.01772117152155	0.554237176166964
CTB-47B8.1	0.0887536906322114	0.117589499893113	0.0640725253981204	0.0812094029006199	0.0518594544317375	0.0663487102887559
AC021016.6	0.569742351907461	0.594435805749915	0.42591268824136	0.415597114339554	0.504634923284144	0.598332027307495
LINC00431	0.912807861457439	1.219140943365	0.83370603738946	1.54602038356912	1.01696845290314	1.15923538543959
CLEC7A	2.30458652132944	2.35282095959559	2.55549616915165	2.97607823787391	2.86759990544081	2.09497206774216
VWA5A	0.152125297077202	0.139730286176792	0.119681493775306	0.142636521919178	0.196375175590573	0.199731621622888
RP11-481K9.4	0.243602348506816	0.295852355947354	0.403182024854446	0.29422210487241	0.272436270658383	0.280445357918952
CTA-246H3.12	0.600987491994016	1.14187651227315	1.13534636281046	1.15217569906564	0.553664708447844	0.66442664973223
SLC6A8	0.696293875697363	0.480762685122332	0.740474407720138	0.533956459110283	0.5072060732524	0.591129232199861
RP11-415I12.2	0.0435509503918496	0.0443916235486688	0.0331538742893016	0.0563578851178677	0.0464864910923502	0.0447658050434654
DDX25	0.867492476476646	0.412719377463769	0.576391150359567	0.51385600319956	0.657647463013795	0.670673720703602
PHF7	0.204607377769174	0.150131426509889	0.0926419953810265	0.187549547116774	0.119180037180949	0.102236412033881
RPS6P20	10.4256341531974	12.2420584594818	10.4540242329589	4.91752173331197	12.3868154439846	10.4005474176174
THPO	0.765554023122569	0.751276770737621	0.539938293303333	0.406885958476189	0.744666351871545	0.758805269383888
CTA-397H3.3	0.111444362036201	0.0628401169362209	0.154706130763301	0.254095856044565	0.191864904560822	0.204559115703165
CTC-512J14.5	0.190600603997863	0.263632646654075	0.269964157201924	0.204019231324754	0.282445117462674	0.166892610003611
AP000892.8	0.27889207265883	0.226777823729607	0.258442001731498	0.312784564970465	0.283586423361083	0.315338950000609
GALM	3.99224984630922	3.12561904401746	3.87416697239885	3.40891889081748	4.61516925145433	2.93551531540296
IGF2BP1	0.120417279448839	0.131011551691679	0.133510120143517	0.143323404407611	0.199941739587936	0.12492239897592
MBNL1	0.88988280462009	0.824966052082528	0.957777744762123	0.91368169093567	1.1609868945076	1.01221653951969
AC006019.3	0.430408475485846	0.522726329498558	0.393091422220042	0.391947322611699	0.771006008109359	0.499764786134896
RNA5SP105	0.430838614248915	0.496066976147634	0.449003399022099	0.275146848226732	0.231962519512928	0.345083272365382
RP11-399K21.10	0.22635896818868	0.420696312156878	0.254195964998703	0.443166521180713	0.473943353822095	0.388572172027819
RN7SL743P	1.03649578508358	1.06184017418635	1.24818731700035	1.2608824590217	1.45939967283987	0.820134874916929
IGHVII-49-1	0.213999439874381	0.238608712143518	0.216780975997037	0.302484523943765	0.329099325654317	0.282935590849198
MAPK8IP3	0.219463671381468	0.201861974816511	0.165914118399343	0.128078829717549	0.164913065092925	0.159236904693014
RP11-27I1.4	0.65698317854094	0.722217340661636	0.690930392417658	0.549891114344804	0.605937813901256	0.564588222472769
KRT8P39	0.27117739141248	0.273990353729685	0.250011698101642	0.267369101891511	0.264739674633281	0.297480840898134
LEF1-AS1	0.365167544564211	0.307122321698389	0.358061118323278	0.372141745588053	0.465986056413638	0.244050326438526
LINC00680	0.13465108965464	0.0996955693343917	0.110249550111725	0.175787184706484	0.147335753740112	0.165755110176249
FERP1	0.579380789147293	1.83307282568707	0.64115118683878	0.657977651778574	0.720687931710748	0.40757031018506
RAD51C	0.156877998962624	0.0678750988755789	0.113718088431469	0.144645178038565	0.098783364852119	0.0841544907182757
KLHL38	0.654207965270909	0.236079115253852	0.302561921890237	0.536635967695917	0.379987055616666	0.237013571500266
CTD-3105H18.7	0.0531279797498737	0.0241962537595625	0.0666145442882058	0.0420146289394939	0.0341473895653168	0.0455083215260349
RP11-57C19.6	0.248286278218745	0.150770468369193	0.207542583706039	0.142799685510562	0.0478749331668965	0.289240526229551
SLC34A2	0.810148228766624	0.754263425666206	0.647699358831099	4.94765569440593	3.99183522265154	3.74723200947266
RNU1-16P	2.95740708205337	2.49306525858608	3.19896188040663	2.66745968845435	2.72473031015789	3.80603109200375
RP11-701B6.1	0.0190777110748506	0.0248789068111598	0.0270577252481099	0.0194265070579685	0.0241219207207852	0.0163951490980738
GTF3C2	0.226954016881591	0.602947496945247	0.533562016666729	0.293693898648995	0.273510090552412	0.437409194667684
MT-CYB	1.0238156116239	0.637564956093637	0.67127532087037	0.732586578835583	0.416425595207194	0.604832485197237
RP11-424D14.1	0.558287729291001	0.593716112724385	0.639974244463272	0.672480544304591	0.533633189330951	0.759898505279217
PRPS1P2	0.838536464005927	0.817951550124833	1.14651373803309	0.958658048635548	0.950756247043997	1.06318435564336
RN7SL802P	0.125873402457813	0.185318125119058	0.145586828710549	0.108592482923789	0.199122073914118	0.176385595755299
RN7SKP90	0.269802190711428	0.279172491074134	0.523131360809489	0.221791945070552	0.176604631684906	0.310820114675925
ZNF770	0.0486064129874424	0.0452745044647717	0.0562968146711465	0.0623077180846594	0.0439494921252981	0.0580070653593133
RP11-468H14.2	0.137807383941669	0.130065082427459	0.129257529490663	0.116123231976903	0.111232577301581	0.121337157927449
RP11-546M21.6	0.175925684300123	0.157314913344778	0.1312338213729	0.130640207619569	0.060115388147022	0.0862200178871313
MIR378D2	0.527161082222738	0.554912629501156	0.737085633660296	0.422788123393716	0.548335648885012	0.489874820019582
XRN1	0.495623919299905	0.434375785700597	0.58227202242772	0.554237951132195	0.422622745808042	0.488043923424308
RP11-74M11.2	1.1703494152088	1.70704785702772	1.55476769242495	1.79596094146088	1.08024337084877	1.73841345418096
CSNK2A2	0.134986567880136	0.326931756900574	0.245563566958732	0.228197005896158	0.225679012795857	0.228579918907822
GS1-259H13.2	0.189652009936188	0.239814454363711	0.275096487213609	0.211095491922311	0.155597447981583	0.253042823705273
SENP3	0.0261717893291075	0.0266029546873233	0.0263950851690813	0.034849754603701	0.0296206654089955	0.0391831321553399
RP11-848P1.7	0.121005850510591	0.137629455545607	0.0939239147369166	0.0894798753487072	0.120366225585249	0.114509778550946
PRKG1-AS1	0.776921337502744	0.717120430058399	0.78039097101335	1.02899613026954	0.63264548193456	0.97673288655118
AC018878.3	0.196689336919058	0.202850732533113	0.151958869101789	0.201617677309053	0.187053177113846	0.157675296544148
C10orf55	3.99643896964015	3.29106901250893	4.13967395810798	2.97854034786784	3.03879787478155	3.98015602830605
ST13P14	0.154503194416718	0.154064302325901	0.190665109931535	0.167666984886533	0.1215181157619	0.157977205951371
HSPA9P1	0.195366049192141	0.214008149006662	0.264172354492514	0.218116562693739	0.103409970873359	0.190971877896973
RGR	1.09852440003866	0.984547260231028	0.823412047349379	1.03395138113871	0.896942492662359	1.25104737611701
AC084809.2	1.02344931080228	0.75872504874301	1.07071878297676	1.07459679830441	0.866625618234451	1.19983261139198
WI2-89031B12.1	0.138635391837778	0.0561237163000825	0.0675997996314075	0.117387543786832	0.0915814562473966	0.0897238774729381
RP11-561O23.8	0.0919295287801852	0.0717733254734675	0.0793388567148112	0.0731288003518756	0.0696378172491215	0.0632004688383351
TRAF3IP1	0.145278944278571	0.153425799830772	0.211857764379314	0.19072546179071	0.161378687749067	0.14933150339957
GLUD1	0.69538461843363	0.470345665872024	0.710443845333177	0.587572626686693	0.64191635493022	0.426516238907282
SDC3	1.60110416124648	1.71471988993864	1.27494867020764	0.86960042492719	2.40973701980975	1.49162402886704
RP11-18M17.1	0.406134029886491	0.891466153803376	0.655881899130574	0.665959218325896	1.01174873173391	0.692317234769659
U47924.27	0.196346986615116	0.330864973241928	0.129249628464816	0.143982250567531	0.156172173842141	0.247234510030996
AC004019.13	0.892359023295825	0.868775125624423	1.13712749999277	1.20916461849599	0.850978623870259	0.957131891995492
RP11-393I2.2	0.53282299979265	0.494056707302689	0.454729373585554	0.406345984449339	0.459821870949852	0.56316011646174
BCL9	1.01473209547623	1.14150836749593	0.439529539537316	1.05934839296623	0.907160956475301	1.50661054270506
MPP6	0.267470052306883	0.208825340163879	0.287457823204321	0.282550528861027	0.168404823857557	0.302985332321837
RP5-925F19.1	0.115170695133941	0.145313060813187	0.152429436270517	0.136894801183434	0.170256629502079	0.134167835233391
DYX1C1-CCPG1	0.0454082714184186	0.041360882276942	0.0400571650918392	0.0452129757364891	0.0400581520233412	0.0513793268685199
FCF1P4	0.924523921407368	0.988873841034643	0.578348289620244	0.133703033566941	0.173298271366402	0.215730118213703
MIR4633	0.0166412062630797	0.0173810822993614	0.0283771954533669	0.0218219814904248	0.0121933730886505	0.015736980007869
DNAJC3-AS1	0.0964705779549197	0.12524261804731	0.125130706526638	0.154973140437767	0.0833864906891882	0.109419726013123
RP11-619A14.3	0.231252473068713	0.23517256674832	0.235807615046803	0.212724423685827	0.193404358270681	0.237703265533112
RP5-933E2.1	0.100037414334598	0.04011605316567	0.0283996896396149	0.0781616317329592	0.0800690602647186	0.115438936285701
CTB-61M7.1	0.0728715679204283	0.0708013701279505	0.109644062765581	0.0754406030870358	0.042153615604369	0.134827779235478
RP11-580P21.1	0.966958232124911	1.11931194184479	1.62919081087634	1.01668902472867	0.568090876582056	1.53748786916014
C17orf58	1.07103306563189	1.21659112207228	1.04129799959826	0.844934754574801	1.156281071399	1.04321482955906
RP11-350F16.1	0.601688665445248	0.504449238771319	0.598674834981624	0.428662895701841	0.699853606990016	0.754137780646481
RP11-499E18.1	0.753006653131423	0.816363145913769	1.06279539892049	0.972741110855895	0.942632899913325	0.737540029419784
OR2C1	0.188377759704067	0.176072963449613	0.150518046129019	0.189601692098523	0.24393577057832	0.201225994933631
FXR1	0.256992048527683	0.156056999209358	0.276196808627483	0.142527921403189	0.230070252641147	0.320766742756302
ITPKC	0.476172300959962	0.88114408705599	0.35367170323823	0.833515348258155	0.916059921846206	1.06409788569788
COL4A2-AS2	0.122039340800717	0.133393885748312	0.0856906899552793	0.0715936587535584	0.131778130584995	0.100354904566039
CT476828.1	0.141339513389474	0.237976630687407	0.0563877428452315	0.23832804915093	0.303502629092553	0.303771835101941
CHRDL1	0.340057585460583	0.1843732917912	0.315979055112674	0.293371727634118	0.30443406730939	0.174771749379882
WNT7A	0.343031914363694	0.206717583453258	0.20733303323454	0.25793918497178	0.203685875139831	0.206035503579404
AL354898.1	0.190821626468312	0.162394688398497	0.139714915555572	0.136986468250723	0.104072070556766	0.110241855272202
RP11-171I2.4	0.188769380772339	0.200541205780086	0.229276623764755	0.223031224449167	0.387544587690578	0.334599160701555
PREX2	0.34805657199782	0.300167404565783	0.305046817123348	0.292993214043716	0.277941862124702	0.322350434882306
MTND4P24	2.82257268512669	4.01409195941666	2.89072799701699	3.39719013961514	3.56851026411315	4.91170720974701
AC004987.10	0.555190952500209	0.505312016868545	0.283967668808013	0.257906839461297	0.361833316110443	0.325911687157406
TCF7L1	0.63200703757054	0.603087219236408	0.535370273940782	0.470594044046596	0.596628508657752	0.506562096259032
MED22	0.18282018959877	0.180118685605506	0.318113974103871	0.283254317724124	0.196042414970719	0.184084861249507
RP11-377D9.1	0.667720112208033	0.546794756896236	0.75037252825704	0.755318790919895	0.603686300923152	0.717673182383077
RN7SL632P	0.22403379033643	0.161551394194954	0.0526696652545976	0.205356406863556	0.121495871303124	0.201497815311118
RP11-165F24.5	0.104177529960914	0.0700502384143053	0.0892059844422729	0.101274000686038	0.0881897612184228	0.104471770038214
USP17L16P	0.229791616069439	0.204895520188401	0.32663891341589	0.25387364654088	0.28348566756072	0.403470995225726
RNU6-629P	0.112146234342813	0.074380312046875	0.138183236080506	0.199076145741973	0.136475532534982	0.119593199145194
TTC23	0.813792212264703	0.996782440214366	1.55076216506844	0.688168587607694	0.907022020141851	2.06850161963228
RFPL1S	0.158688662406197	0.122535427634082	0.112996364735379	0.130141976231266	0.10199528761107	0.144991365234257
RP11-473L15.3	0.996104552432031	0.59928400165036	0.949881794240859	0.405387694627866	0.653394599572469	0.668212463924021
AC009093.1	0.953694602029826	0.726415552364695	0.836970453116106	0.902018124663779	0.551168726276483	0.702444949518993
AP1M2	0.585833758300179	0.843880740326134	0.563448430757205	0.836930284839812	1.03736924935308	0.771461917052594
LGALS2	0.115554561407273	0.108158382600494	0.093427872992552	0.112409402613134	0.101418804997777	0.0987085791060045
CCDC106	0.420296567837436	0.447860999939396	0.574266791275337	0.456279647605142	0.393578224195036	0.597904314370205
HSPE1P8	0.156713502164595	0.163432807497439	0.19222366693159	0.202797906175288	0.129739179377268	0.122564695606662
ATF6B	1.12840178962262	1.22397682275413	0.885394890849248	0.744951884378521	0.624380255979931	0.860764833126523
FERMT1	0.198877231287992	0.309163771040438	0.159591882923272	0.0892183527167394	0.260765084271001	0.130831946061427
[truncated: 53,883 more rows]
