# Supplementary material for: Integrated transcriptomic analysis reveals a CEBPB–DUSP1 axis driving tumor progression in colorectal cancer
Source: PLoS One. 2025 Dec 18;20(12):e0337892. doi: 10.1371/journal.pone.0337892 (PMC12714181; doi:10.1371/journal.pone.0337892)
Supplement: S3 Table — (XLSX) [file pone.0337892.s003.xlsx]

## Sheet: Supplementary Table1
S3 Table: Differential expressed genes between tumor and healthy groups
GeneName	log2FoldChange	pvalue	padj
REG3B	6.21019	0.00195879	0.027364
LY6D	5.70026	1.51e-15	4.84e-13
CORO1A	4.7576	1.19e-05	0.00044287
PS17	4.51096	0.00214443	0.0292526
BMPER	4.4774	2.17e-09	2.01e-07
SAA2	4.32045	1.47e-08	1.11e-06
UPP2	4.20869	2.34e-13	4.98e-11
DUSP1	4.04425	0.000144651	0.00347759
PS15	3.99874	0.00410063	0.0461603
3930402G23RIK	3.97104	1.61e-07	1.03e-05
BMP8B	3.93658	0.00292388	0.036208
KLK1	3.87422	0.00173736	0.0249716
TNFRSF12A	3.71746	8.15e-07	4.3e-05
BHLHA15	3.62547	4.2e-06	0.000181951
CRYBB3	3.55593	3.43e-06	0.00015215
CTLA2A	3.53416	0.0019449	0.0272266
TIMP1	3.44986	3.01e-06	0.000135872
DCLK3	3.39531	5.2e-07	2.84e-05
SLC13A2	3.39518	1.34e-05	0.000490926
PS8	3.19792	0.000113958	0.00284133
ADCY1	3.18177	0.0012755	0.0196126
AC135859.1	3.14115	5.84e-10	6.23e-08
SERPINA3N	3.06889	7.83e-12	1.25e-09
CNBD2	2.96172	0.00242739	0.0319258
UOX	2.86649	7.62e-20	4.09e-17
CYP4A14	2.75985	1.88e-07	1.19e-05
CDH4	2.7537	0.00262643	0.033707
A630031M04RIK	2.72097	5.34e-05	0.00155366
PS7	2.60215	6.05e-06	0.000249471
CYP2U1	2.58242	4.28e-11	5.75e-09
PDE4D	2.57553	0.000248194	0.00540597
BCL2L14	2.54105	0.000974362	0.0159106
FN3K	2.53486	3.33e-05	0.00105819
OSMR	2.53387	2.99e-06	0.000135313
MAP2K6	2.52922	2.14e-06	0.000100485
MMP7	2.52579	0.000767494	0.0132575
MID1IP1	2.52367	1.26e-13	2.77e-11
HADHB-PS	2.49719	0.00195518	0.027342
CCR1	2.48206	0.000501174	0.00927723
IL1R1	2.45176	0.00105114	0.0169957
VMN2R20	2.42918	0.000296547	0.00613862
TRHDE	2.41274	4.87e-05	0.00145232
KLF6	2.39711	0.000129027	0.00312996
NFIL3	2.33937	1.17e-08	9.2e-07
FAM118A	2.31937	0.00158995	0.0232001
FGF21	2.30999	4.11e-13	8.38e-11
LRIT1	2.29877	0.000650511	0.0115029
APOLD1	2.29869	0.00316338	0.0385078
PLIN2	2.29575	2.17e-05	0.000741932
SULT2A8	2.28779	4.36e-09	3.69e-07
NUCB2	2.2842	0.000103242	0.00263277
NIPAL1	2.28122	0.00232492	0.0311266
MUP16	2.22217	9.65e-05	0.0025029
IZUMO4	2.21413	1.76e-06	8.38e-05
SPC24	2.1993	2.2e-09	2.03e-07
ANGPTL4	2.14242	2.22e-06	0.000103593
IRS2	2.12756	3.56e-13	7.37e-11
HCRTR2	2.11589	0.000679888	0.0119438
SERPINA3M	2.10884	3.28e-15	9.59e-13
HES6	2.10325	1.9e-07	1.19e-05
ADAMTS4	2.08601	9.75e-07	5e-05
CASZ1	2.07599	0.00224974	0.0302948
DSG1C	2.05862	0.000612609	0.0109625
DNAJB9	2.04494	1.67e-05	0.000592036
AL590864.1	2.04363	1.53e-11	2.27e-09
HIF1A	2.02181	0.000925203	0.0153504
SLC16A6	2.01519	0.000237441	0.00523109
SYBU	2.00269	0.000538222	0.00986311
INMT	2.0023	0.00202776	0.0280939
NGEF	2.00201	4.15e-05	0.00127604
MCM10	1.95195	0.00064496	0.0114349
TUBB6	1.95014	0.0028183	0.0353643
SCCPDH	1.94497	3.38e-05	0.00107247
LNCENC1	1.93851	1.25e-06	6.27e-05
LEPR	1.93177	3.81e-09	3.3e-07
1700017B05RIK	1.9193	0.000940242	0.0155232
FGFR3	1.9184	3.5e-07	1.99e-05
PRRG4	1.90892	1.33e-06	6.63e-05
CXCL3	1.87781	0.000241869	0.0052906
ACMSD	1.85917	1.45e-05	0.000521026
AIFM3	1.84973	3.93e-05	0.00121902
S1PR5	1.82558	0.00405239	0.0458033
SLC22A7	1.80844	1.04e-09	1.02e-07
KCNK10	1.79546	0.00273838	0.0345875
SMPD3	1.79517	3.45e-10	4e-08
6430548M08RIK	1.79347	2.28e-08	1.65e-06
SIK1	1.7867	7.03e-14	1.66e-11
FAM83A	1.77471	1.17e-05	0.000437976
ZFP9	1.76587	0.00034493	0.0069498
NTRK1	1.7653	1.82e-05	0.000635287
LRG1	1.76446	1.13e-06	5.73e-05
9430037G07RIK	1.76202	1.13e-05	0.000426491
GLS2	1.74373	8.17e-22	5.78e-19
ITIH4	1.74111	1.03e-09	1.02e-07
N4BP2L1	1.72893	2.83e-07	1.65e-05
2310001H17RIK	1.72467	3.51e-06	0.000155164
BBC3	1.72265	0.00220313	0.0297268
ARHGAP4	1.71042	0.000159059	0.00375681
LRRC59	1.69472	7.54e-06	0.00030342
CNMD	1.67469	0.000840656	0.0141751
CYP3A59	1.67394	0.00058694	0.0105594
SNTG2	1.67327	5.15e-05	0.00151854
ADAMTS15	1.65499	0.000728666	0.0127011
CYP46A1	1.65149	0.00104914	0.0169873
ZFP385B	1.65093	7.34e-06	0.000297267
ZFP992	1.64784	9.88e-06	0.000382737
CXCL14	1.64727	0.000166698	0.00390288
TLE2	1.63877	3e-09	2.69e-07
SERPINA1E	1.621	8.74e-07	4.54e-05
CFHR1	1.57418	6.36e-07	3.43e-05
CDA	1.57079	2.02e-07	1.25e-05
ANKRD9	1.56533	0.000713882	0.0124758
CYP26A1	1.56461	0.00112706	0.0178826
CNTNAP1	1.55651	2.78e-11	3.81e-09
MME	1.53653	0.00122175	0.0189816
PRELID2	1.51391	0.000225064	0.00499939
INSIG1	1.51316	2.52e-05	0.000842718
CAR14	1.51032	8.72e-18	3.78e-15
IMPDH1	1.50979	0.000433252	0.00831783
ACOT2	1.50441	1.01e-08	8.27e-07
FBXO40	1.48941	0.00204128	0.028194
HAL	1.48184	2.66e-07	1.57e-05
MUP21	1.48153	3.75e-05	0.00117626
QDPR	1.47515	4.23e-18	1.9e-15
SELENBP1	1.47376	9.29e-07	4.8e-05
CYP3A25	1.4631	3.67e-10	4.18e-08
MLXIPL	1.45956	1.32e-12	2.54e-10
SPON1	1.4584	0.000331362	0.00672364
PBLD2	1.45801	1.19e-05	0.00044287
NRG1	1.42802	0.000294806	0.00613862
BCO1	1.42312	0.00218957	0.0296331
FABP4	1.41643	1.59e-21	1.02e-18
KLKB1	1.41281	1.73e-12	3.23e-10
NRP1	1.41237	0.000755976	0.0130922
ZBTB16	1.41184	5.79e-05	0.00164158
PS13	1.39885	1.32e-09	1.29e-07
CTPS	1.39449	7.5e-06	0.000302752
MBL2	1.39033	0.00266047	0.033826
TTC36	1.37819	3.77e-05	0.00117628
E030018B13RIK	1.37612	0.000191826	0.0044143
HPX	1.37307	2.8e-08	1.99e-06
CYP4V3	1.37231	1.94e-14	5.32e-12
CEBPB	1.36949	8.28e-07	4.33e-05
CYP2C29	1.36116	0.00031645	0.00648289
SEMA6B	1.35785	0.00372582	0.0429796
MAPK13	1.34297	0.00113367	0.017945
TEF	1.32902	2.33e-09	2.13e-07
SLC38A3	1.32715	8.93e-24	8e-21
ITSN1	1.32372	0.000946718	0.015611
TMPRSS2	1.31658	8.65e-05	0.00228793
SOCS3	1.3149	6.4e-06	0.000262305
MT2	1.30293	0.00277602	0.0349316
SUCO	1.2999	0.00294512	0.0364116
NOS1AP	1.28743	0.000213522	0.00480657
SRGN	1.27329	0.000629583	0.0111918
SEMA4G	1.26718	3.29e-05	0.00105061
MVP	1.26569	1.45e-21	9.71e-19
TOR3A	1.26559	2.83e-10	3.34e-08
TIAM2	1.25381	4.26e-10	4.73e-08
UGT2A3	1.25074	1.89e-05	0.000651398
SLC15A5	1.24832	8.24e-07	4.33e-05
ODC1	1.24781	0.000293179	0.00611807
SLC28A1	1.24595	0.000583697	0.0105434
CES1F	1.24575	0.000354994	0.00707899
CES3A	1.23938	0.000538695	0.00986311
FMN1	1.22947	0.00284317	0.0355436
PLA2G12A	1.22726	0.00094843	0.01562
NEB	1.22541	0.000531592	0.00975964
ACSS2	1.22502	2.36e-05	0.000793884
PIPOX	1.22397	5.64e-16	1.94e-13
FN1	1.21312	4.59e-05	0.00139729
COL1A1	1.21217	1.81e-06	8.6e-05
LRIT2	1.21047	9.32e-05	0.00242334
CDC42EP5	1.20441	8.47e-10	8.69e-08
RAD18	1.19859	0.00242787	0.0319258
CKS1B	1.19193	0.00107361	0.0171827
CYP1A1	1.18571	0.000498481	0.00925289
FGG	1.1829	0.000770783	0.0132972
C8B	1.18202	1.24e-11	1.89e-09
ANGPTL8	1.17222	6e-05	0.00168299
SKIL	1.17215	0.000415102	0.00800367
RAF1	1.17171	5.39e-05	0.00155366
GNPDA1	1.16331	1.43e-05	0.000516683
ARHGEF37	1.15962	3.83e-05	0.00119137
NRN1	1.12907	0.0001136	0.00284133
PLK5	1.1275	0.00140092	0.0210123
SEPTIN11	1.12344	6.2e-14	1.49e-11
ASAP2	1.11935	0.00137929	0.0207859
DBP	1.11128	0.00410505	0.046161
BRCA2	1.10961	0.00132248	0.0201051
IL22RA1	1.10948	0.00127317	0.0195992
RCAN2	1.09382	0.00218389	0.0296158
FICD	1.08779	0.00448007	0.049109
CD93	1.0848	2.85e-05	0.000936974
IGHG2B	1.08321	0.000292143	0.00610592
0610031O16RIK	1.07821	1.84e-10	2.23e-08
GPNMB	1.07171	0.00376453	0.0432776
DMAC2	1.07089	1.66e-08	1.23e-06
ZDHHC21	1.0578	0.0021534	0.0293207
PTH1R	1.05341	0.00271141	0.0343835
KRT18	1.05081	0.00015827	0.00375681
LIFR	1.04821	2.48e-09	2.25e-07
CXCR4	1.04467	4.77e-05	0.00143932
SURF4	1.03636	0.000158671	0.00375681
NOTUM	1.0348	0.00226415	0.0304583
KLHL24	1.02769	1.56e-07	1.01e-05
ASPA	1.02729	0.000469813	0.00883051
RHBDD2	1.02109	1.05e-08	8.46e-07
ATP2A2	1.01729	2.35e-05	0.000793203
ADAM15	1.01514	0.000278881	0.00593019
AADAT	1.01329	0.00392813	0.0446209
TMED3	1.01289	1.08e-05	0.000409851
PAPSS2	1.01269	1.59e-05	0.000565313
CCDC134	1.01202	0.0024132	0.0317951
MN1	1.00636	0.000857756	0.0144092
MPST	1.0059	5.43e-05	0.0015553
TTC39C	1.00548	7.58e-31	1.46e-27
HPD	1.00297	1.18e-15	3.86e-13
MXD3	0.997577	0.000398101	0.00775033
DERL3	0.983346	5.35e-08	3.67e-06
SLC25A48	0.978394	0.000449316	0.00854082
CYP39A1	0.978121	0.00250134	0.0324787
CALU	0.977103	3.12e-05	0.00100761
SDSL	0.976262	8.33e-06	0.00032909
UNG	0.976154	4.81e-05	0.00144521
GPT	0.967195	2.77e-05	0.000915823
SFXN2	0.96698	0.00190002	0.0267376
SNX7	0.965959	0.00184488	0.0261758
TRA2B	0.962965	0.000614933	0.0109895
FOSL2	0.954771	8.05e-09	6.72e-07
CAD	0.939377	0.00134604	0.020348
TPM1	0.938575	0.00214622	0.0292526
WSB2	0.928992	0.00168586	0.0244405
GCH1	0.923879	0.000191351	0.00441091
ALAS2	0.922457	2.13e-07	1.31e-05
STX1B	0.918541	0.00193924	0.0271757
GNA14	0.918299	0.00160061	0.0233052
PLPP1	0.917789	0.000553117	0.0100723
ATG16L2	0.914988	0.000119523	0.00294317
ALDOC	0.913994	3.65e-06	0.000160112
SLC47A1	0.912795	4.04e-05	0.00124775
TCEA3	0.911126	0.00100645	0.0163749
JCHAIN	0.905362	0.000881271	0.0146941
CD24A	0.904	0.000721465	0.0125919
KDELR2	0.896242	0.00433919	0.048035
CYB5R3	0.891602	1.05e-05	0.000401376
SULT1B1	0.879099	5.96e-05	0.00167461
GAS2L1	0.878763	0.000154656	0.00367863
ABAT	0.87652	7.89e-05	0.00212425
SH2D4A	0.859123	1.45e-05	0.000521026
JAM2	0.855522	0.000149686	0.00356672
CEMIP2	0.85142	0.00147203	0.021787
TMEM28	0.833272	0.00319614	0.0387661
PRUNE1	0.829379	4.1e-07	2.3e-05
ACSM1	0.828569	0.000223837	0.00498037
HOMER2	0.824146	6.95e-08	4.7e-06
GK	0.823421	0.00164311	0.0238463
UGT2B5	0.822916	0.000673787	0.0118988
SULT1D1	0.813485	2.28e-07	1.38e-05
CLPTM1L	0.811155	6.53e-06	0.000266812
TAGLN2	0.807513	3.36e-06	0.000149644
GLT1D1	0.807368	0.00117065	0.018336
FLOT2	0.805753	0.00201355	0.0279628
BNIP3	0.803454	0.000378887	0.00749444
SERPIND1	0.799262	7.9e-06	0.000315027
CYP2C23	0.790817	0.000650396	0.0115029
MEF2D	0.786977	0.00174754	0.0250655
UCP2	0.782919	1.04e-10	1.31e-08
ST3GAL5	0.781873	0.000381721	0.0075113
ACOT8	0.779036	0.000122513	0.00299355
ZBTB48	0.778879	0.00247327	0.0322388
CYP2C50	0.776907	4.01e-09	3.46e-07
ECI2	0.776861	3.66e-11	4.96e-09
EVA1A	0.774327	8.51e-07	4.43e-05
LDHA	0.766986	8.79e-13	1.74e-10
CECR2	0.766338	0.00445731	0.0489394
CSF2RB	0.763998	0.00313977	0.0383139
KLC4	0.759617	9.2e-05	0.00240152
NOP58	0.750218	0.000928921	0.0153741
OSTC	0.750153	8.58e-05	0.00228455
ENTPD7	0.739677	0.00191476	0.0268886
LEPROTL1	0.739277	0.00156237	0.0228972
IGHG1	0.738338	0.000226118	0.00501451
OSGIN1	0.735551	0.00264082	0.0337832
MSRB3	0.73482	0.00385165	0.0439782
MPZL1	0.734458	9.68e-05	0.00250776
AFM	0.729048	0.00011717	0.00289458
DESI2	0.728664	0.000133269	0.00322703
TBCB	0.726999	0.0029184	0.036208
ZBTB21	0.724724	0.00247736	0.0322531
PEX19	0.723301	9.69e-06	0.000377406
CHMP2B	0.722798	0.000354076	0.00707899
ACACA	0.722531	0.00377985	0.0434131
BPHL	0.721864	3.34e-08	2.35e-06
FOXN3	0.720276	0.00130378	0.0199335
MTSS1	0.718114	3.74e-09	3.26e-07
BDH2	0.717003	1.27e-08	9.8e-07
MAFB	0.715616	1.24e-06	6.26e-05
NIT2	0.715348	3.04e-09	2.7e-07
YPEL3	0.713598	0.00130829	0.0199569
AC154200.1	0.710633	0.00272732	0.0344802
RASSF5	0.710168	0.00359822	0.0419397
ADAM11	0.707232	1.63e-06	7.9e-05
TMED9	0.70533	0.000214409	0.00481847
PRXL2A	0.698099	9.84e-05	0.002524
COL4A1	0.693723	2.32e-07	1.39e-05
GLIPR2	0.693056	0.00333816	0.0398415
WARS	0.69133	0.00271409	0.0343835
TPD52	0.688885	1.36e-09	1.31e-07
ACADL	0.688108	0.00153168	0.0224855
PDK2	0.686182	0.0013386	0.0202584
GSTP1	0.68545	1.86e-07	1.18e-05
GFPT2	0.683945	0.000181324	0.00419416
PARN	0.680773	0.00228033	0.0306454
F13A1	0.680609	0.00307549	0.0377112
DERA	0.680092	5.27e-05	0.00154251
CRYL1	0.679425	0.00297513	0.0367061
RAB34	0.671884	3.04e-06	0.000136618
STX18	0.669251	0.000263283	0.00566121
DDX1	0.668205	0.00358269	0.0418648
FKBP1A	0.66788	1.03e-09	1.02e-07
FXYD1	0.655092	0.000112061	0.00280967
GPRIN3	0.651265	0.00172512	0.0248452
BPGM	0.647295	4.83e-05	0.00144842
MUP17	0.643155	0.000457743	0.00865205
ATP1B1	0.638771	0.000198944	0.00453155
IYD	0.638117	0.000804236	0.0136725
AKR1C6	0.637916	6.31e-05	0.00176285
NSMCE1	0.635905	0.00336158	0.0400144
LRP5	0.632556	0.000325505	0.00662924
DNAJB1	0.628761	0.00288156	0.0358567
TTBK1	0.626351	0.00206803	0.0284757
CHSY3	0.622024	0.0037046	0.0428452
SRPRB	0.614662	2.63e-06	0.000121277
MRPL17	0.613502	0.00338423	0.0401773
MDH1	0.613453	1.34e-05	0.000490926
GRWD1	0.609752	0.00341587	0.0405171
CALM1	0.609383	8.7e-06	0.000341796
MMD2	0.608185	6.66e-05	0.00183022
FAH	0.607584	3.32e-12	5.8e-10
CTSF	0.606019	0.000821915	0.0139466
SIRT7	0.602737	0.000494909	0.00919928
RBPMS2	0.6017	0.00271455	0.0343835
KANSL1L	0.600937	0.0018978	0.0267344
LACTB	0.600036	0.00355482	0.0416506
GOSR2	0.598671	0.000397143	0.0077463
DGAT2	0.598362	0.00030075	0.00619904
SLC10A1	0.595301	4.47e-11	5.95e-09
FASTKD1	0.594619	0.00184238	0.0261758
RINT1	0.59435	0.000557614	0.0101267
SPECC1	0.594131	0.000101299	0.00259274
CTTN	0.592867	0.0031085	0.0380119
ARRDC3	0.59112	9.96e-30	1.67e-26
CYP2D22	0.590107	7.77e-05	0.00209615
UGT2B36	0.588328	8.1e-09	6.72e-07
IGSF5	0.587972	0.000122237	0.00299226
TMEM120A	0.585889	2.29e-07	1.38e-05
PAICS	0.585587	1.34e-05	0.000490926
KDM6A	0.583472	0.00342978	0.0406104
UGT2B1	0.575442	2.66e-06	0.000122586
DDAH1	0.568957	7.25e-19	3.48e-16
OCIAD2	0.567004	1.4e-06	6.95e-05
CYP4A31	0.56646	0.000282971	0.00598873
PM20D1	0.565968	5.34e-10	5.79e-08
NOMO1	0.564627	0.000166315	0.00390071
COQ10A	0.561122	0.00201545	0.0279628
CT010467.2	0.554944	2.34e-05	0.000791873
FBLIM1	0.549184	0.000239678	0.00526313
PLEKHA1	0.544873	0.00106125	0.0171009
TLE5	0.544504	0.000296198	0.00613862
CYP27A1	0.542098	0.00145371	0.0215675
SLC8B1	0.541066	1.28e-10	1.6e-08
GRK5	0.539138	0.00255001	0.033015
1110038B12RIK	0.535034	0.00447036	0.0490426
ARSG	0.531465	0.00115596	0.0181696
PLA2G15	0.531067	0.00215808	0.029325
STT3B	0.530695	1.83e-05	0.000635287
TMEM88B	0.524153	0.00079127	0.0135463
NCEH1	0.521934	1.36e-17	5.71e-15
PROS1	0.511814	3.54e-08	2.48e-06
MUP7	0.511324	9.44e-10	9.54e-08
BDNF	0.510974	0.00193799	0.0271757
MMADHC	0.509809	0.000776336	0.0133491
CYP2C37	0.509206	1.18e-08	9.2e-07
NR2C1	0.505539	0.000318662	0.00650835
GHR	0.504792	2.97e-05	0.000963852
EDEM2	0.504646	0.00187034	0.0264305
CHIL3	0.501583	0.000620332	0.0110712
RASSF4	-0.5004	0.00288025	0.0358567
JPT2	-0.501029	0.00251485	0.0326227
HNRNPA1	-0.501578	0.000194132	0.00445261
CCT3	-0.508251	0.00118164	0.0184651
KLF4	-0.508835	0.00351105	0.0412457
PER3	-0.515465	6.02e-17	2.38e-14
FECH	-0.517413	0.000641816	0.0113941
ALDH6A1	-0.518623	3.7e-07	2.09e-05
IVD	-0.523873	1.6e-15	4.9e-13
TFRC	-0.527016	0.00233603	0.0311757
SOX9	-0.528581	0.00112913	0.0178944
APCS	-0.52959	1.15e-07	7.59e-06
WHAMM	-0.53339	0.00332175	0.0397162
RPS27A	-0.536238	0.00424625	0.0472005
COL13A1	-0.538114	0.000549768	0.0100385
MMUT	-0.540835	0.000127083	0.00308838
ADH7	-0.543324	0.00253523	0.0328554
SELENOS	-0.548603	0.000937908	0.0155037
THNSL2	-0.548782	0.00440541	0.0485281
SEC61A1	-0.550452	7.4e-05	0.00200917
SLC25A25	-0.550748	4.74e-05	0.00143499
F10	-0.55181	0.000167476	0.00391428
GJA1	-0.553206	3.5e-05	0.00110099
NARF	-0.557795	2.36e-05	0.000793884
PKLR	-0.567895	0.00208179	0.0286357
VEGFB	-0.570775	0.00399934	0.0452798
AGMO	-0.574077	0.00206523	0.0284662
ATF3	-0.574385	0.00265471	0.0337847
SEC11A	-0.577913	0.000255104	0.00552067
USO1	-0.578107	5.05e-05	0.0014937
SLC38A10	-0.582083	0.00125004	0.0193095
PROC	-0.584702	0.00028733	0.00604293
CEBPD	-0.587613	5.34e-05	0.00155366
SMIM13	-0.595754	0.000970316	0.0158638
AKR7A5	-0.596401	0.00232295	0.0311266
GABBR2	-0.598088	1.1e-08	8.74e-07
ANK3	-0.599886	0.000838242	0.0141522
TCEAL9	-0.603136	0.00435856	0.0481699
MAPK15	-0.60406	0.000242681	0.00529446
CYP2E1	-0.604931	0.000269293	0.00577197
TUBB2A	-0.609507	2.89e-07	1.68e-05
AKR1D1	-0.610272	3.11e-09	2.75e-07
TFG	-0.610755	0.000626921	0.011174
NDFIP2	-0.61409	0.000510221	0.00943172
MORF4L2	-0.614194	0.000279962	0.00594378
TRIM24	-0.614983	0.000101479	0.00259274
B630019A10RIK	-0.617844	6.32e-05	0.00176285
SLC35F5	-0.619422	0.00382606	0.0437976
TCP11L2	-0.622774	6.61e-05	0.00181926
MUP15	-0.622908	0.00114417	0.0180427
RBP4	-0.62598	0.0026334	0.0337372
GSTM7	-0.634879	8.85e-05	0.0023277
CPEB4	-0.637504	0.00330928	0.0396178
DMGDH	-0.637553	0.00110891	0.0176489
SLCO1A1	-0.639032	3.47e-09	3.05e-07
TBL2	-0.639097	0.00108378	0.0173185
NQO2	-0.639748	3.05e-14	8.03e-12
CLTB	-0.639887	0.00177992	0.0254604
COPG1	-0.640076	0.00261639	0.0336797
DNAJB11	-0.642399	0.00148024	0.0218844
SNX12	-0.644344	0.00243728	0.031987
ARF4	-0.645128	0.000116522	0.00288388
HACD3	-0.646431	2.57e-07	1.52e-05
IFI27L2B	-0.657373	0.00256491	0.0331441
GRHPR	-0.660586	0.000173069	0.00402338
IFITM2	-0.6607	0.00371346	0.0428841
C4A	-0.66259	0.000196899	0.00450022
MGMT	-0.666651	0.000804743	0.0136725
FGGY	-0.673737	1.64e-05	0.000583009
E2F7	-0.675648	0.00185729	0.0262739
TUBA1C	-0.677413	5.75e-05	0.0016356
SERPINA12	-0.679527	4.59e-17	1.87e-14
BAHCC1	-0.684588	4.82e-07	2.65e-05
P3H1	-0.69035	0.000278532	0.00593019
SYTL1	-0.690615	0.00119988	0.0187067
AMER1	-0.692234	0.00238439	0.031597
PSMD8	-0.692647	7.48e-05	0.00202667
UROC1	-0.692927	2.33e-11	3.29e-09
JDP2	-0.693034	0.0043053	0.0477315
C1RA	-0.693705	9.74e-05	0.00251827
MUP14	-0.695105	0.000394053	0.0076972
NAT8	-0.700014	9.25e-05	0.00240954
ALDH1L1	-0.701802	0.0035091	0.0412457
LGMN	-0.701869	0.00345232	0.0408054
WNK4	-0.702379	1.88e-06	8.88e-05
HSF4	-0.704074	0.00212591	0.0291235
MCM6	-0.70924	0.00367117	0.0425604
TSR2	-0.716202	0.00233541	0.0311757
TFEB	-0.718651	0.000836142	0.0141345
IFRD1	-0.721014	0.00203457	0.0281592
TENT5C	-0.721429	2.42e-06	0.000112331
CYB561	-0.724495	3.22e-05	0.001034
KCP	-0.726131	1.61e-15	4.9e-13
SDF2L1	-0.72656	0.00138174	0.0207942
PALMD	-0.726739	6.11e-05	0.00171154
PDIA4	-0.728088	0.000804672	0.0136725
CLINT1	-0.728159	4.71e-05	0.00143059
TMEM205	-0.730301	1.98e-05	0.000680469
IGSF11	-0.730921	1.14e-12	2.22e-10
MUP18	-0.737673	5.95e-05	0.00167461
QSOX1	-0.740682	3.36e-07	1.91e-05
CLTC	-0.742402	0.00057007	0.010339
CAR5A	-0.743263	7.19e-11	9.2e-09
IBTK	-0.744045	0.00172672	0.0248452
MFSD4B1	-0.747885	0.000379211	0.00749444
FXYD5	-0.758448	0.000448144	0.00853061
4930581F22RIK	-0.763437	0.00151155	0.0222495
SLC37A1	-0.768545	6.42e-05	0.00178684
FSTL1	-0.769031	0.00110996	0.0176489
PLEKHH3	-0.769204	0.00363998	0.0422798
CP	-0.77003	6.53e-05	0.00180453
SSR2	-0.770411	6.96e-05	0.00190472
AADAC	-0.773351	1.59e-08	1.19e-06
IGDCC4	-0.774133	3.16e-05	0.0010172
LNX2	-0.776936	0.00143019	0.0213086
RIDA	-0.780361	0.00264839	0.0337832
RPN1	-0.784781	9.81e-05	0.00252083
MUP1	-0.792751	1.51e-06	7.42e-05
HMOX1	-0.794229	0.00116032	0.018202
ANAPC4	-0.796974	0.00136731	0.0206464
UGT3A2	-0.798525	1.28e-08	9.8e-07
CD9	-0.799597	0.0012902	0.0197708
HR	-0.801119	1.45e-06	7.18e-05
D630024D03RIK	-0.803078	0.000162906	0.00384087
DNASE2B	-0.808905	0.000325567	0.00662924
ARHGEF3	-0.809778	8.89e-05	0.00233409
CRELD2	-0.810915	2.54e-07	1.51e-05
SSR1	-0.811065	0.000400358	0.00776497
CASP9	-0.816464	0.000272374	0.00582872
SMCO4	-0.819914	9.82e-08	6.53e-06
RNF152	-0.82014	0.000242032	0.0052906
DPYD	-0.821961	4.79e-08	3.3e-06
NDFIP1	-0.823907	0.000139814	0.00337336
EIF1A	-0.826079	2.87e-05	0.000936974
TMED5	-0.834362	7.14e-05	0.00194755
SPRYD3	-0.839856	0.000290437	0.00608307
PLEKHA6	-0.841097	0.00159551	0.0232561
ADAMTS10	-0.842798	0.0044948	0.0491903
ABHD2	-0.843697	2.74e-08	1.96e-06
APOA4	-0.845473	2.86e-23	2.13e-20
TMEM131L	-0.852461	3e-05	0.000972645
MCAM	-0.853748	0.00292385	0.036208
CLDN2	-0.854776	5.61e-14	1.4e-11
IRF2	-0.858647	0.00358557	0.0418648
SYT1	-0.858731	1.56e-06	7.6e-05
GCDH	-0.859433	8.32e-10	8.6e-08
CES1G	-0.860741	0.00239922	0.0316808
2810410L24RIK	-0.860933	4.3e-06	0.000185029
ACOT11	-0.868686	0.00333358	0.0398222
FKBP11	-0.870219	3.52e-10	4.04e-08
ZFP953	-0.871605	0.000305707	0.00629157
LIMK1	-0.872357	0.00279866	0.0351835
KLF13	-0.874503	4.38e-06	0.000186142
AKR1C13	-0.875414	9.76e-05	0.00251827
ASPG	-0.876512	4.37e-06	0.000186142
PYGL	-0.878864	1.46e-11	2.2e-09
BCKDHA	-0.880317	1.84e-05	0.000638294
TUBB5	-0.880815	0.00104632	0.0169803
CES1E	-0.882038	5.37e-05	0.00155366
ARF6	-0.886577	0.00236024	0.0314278
ADAMTS1	-0.887862	0.000480684	0.0089971
1110020A21RIK	-0.889866	0.00389119	0.0443301
MAP4K4	-0.890582	0.00323661	0.0391158
PCSK5	-0.895723	1.34e-05	0.000490926
IRF5	-0.89981	4.68e-08	3.24e-06
FZD7	-0.900349	0.000482032	0.00900977
FLCN	-0.903432	0.00196814	0.0274468
ACVR2B	-0.912208	0.000355029	0.00707899
MAPRE1	-0.912342	0.00441379	0.0485806
JUN	-0.921718	0.00169238	0.0245085
ANXA5	-0.924005	9.54e-07	4.91e-05
GATA3	-0.92691	0.00420995	0.0469134
SLC16A10	-0.929716	0.00356809	0.0417697
MAL2	-0.930905	0.00011563	0.00287237
BCAM	-0.937045	1.12e-05	0.00042541
MUP11	-0.94106	4.59e-07	2.54e-05
TM4SF20	-0.943075	3.76e-05	0.00117628
BTG3	-0.943559	8.59e-06	0.000338581
MPP7	-0.947568	0.000207638	0.00470565
METTL7A1	-0.952588	2.57e-08	1.85e-06
SRM	-0.952758	8.32e-05	0.0022232
TBRG1	-0.962769	0.00430823	0.0477315
ALPL	-0.963809	8.63e-05	0.00228745
DBT	-0.965994	2.01e-08	1.48e-06
PIGA	-0.966049	0.000210864	0.0047627
COQ8B	-0.967755	0.00220291	0.0297268
GRN	-0.971038	0.00281352	0.0353373
LAMC1	-0.971832	0.00197121	0.0274519
GSTCD	-0.976502	3.27e-06	0.000145939
AMDHD1	-0.978502	2.81e-09	2.53e-07
RGN	-0.980389	0.00123264	0.0190774
SGK1	-0.983198	1.01e-06	5.16e-05
ETS2	-0.990555	0.000846251	0.0142516
GINS2	-0.994849	0.00248862	0.0323448
NDRG2	-0.996435	1.64e-07	1.05e-05
KCNK5	-0.998415	1.19e-23	1e-20
CYP4F14	-1.00048	4.17e-08	2.91e-06
PDIA3	-1.00235	0.000388575	0.00761724
SERPINB8	-1.00444	0.00232613	0.0311266
ABCG8	-1.01008	5.25e-05	0.00154058
PKMYT1	-1.01323	0.00259889	0.0335476
TP53	-1.01544	0.000698399	0.0122211
COL1A2	-1.02112	0.00238641	0.031597
CES3B	-1.03363	5.84e-05	0.00164832
ABHD14B	-1.03577	0.000288752	0.00606334
DYNLL2	-1.0421	0.00327357	0.0394561
PRODH2	-1.0434	0.000926677	0.0153559
ALDH7A1	-1.05284	3.81e-10	4.31e-08
TNFAIP3	-1.05391	0.0012308	0.0190774
PLAT	-1.05867	0.00103637	0.0168413
ACAA1B	-1.07163	0.000148833	0.00355902
PIK3C2B	-1.0726	0.000234334	0.00517112
CALD1	-1.07643	5.6e-10	6.02e-08
D930048N14RIK	-1.08785	0.00318817	0.0387394
ABCA8A	-1.09032	1.89e-24	1.81e-21
PPP2R2D	-1.0932	0.00247917	0.0322531
SRSF3	-1.09436	0.00296416	0.0366134
CBX7	-1.0992	0.00329503	0.0396012
TACC2	-1.10655	8.93e-08	6e-06
BC024386	-1.10723	0.00349349	0.0411584
HAO1	-1.10807	0.000442886	0.00845447
FRZB	-1.11053	0.000119794	0.00294317
PAOX	-1.12037	1.59e-08	1.19e-06
IL33	-1.12162	0.00243613	0.031987
IFIT3B	-1.12168	0.000353469	0.00707899
MANF	-1.12348	1.55e-07	1.01e-05
MLKL	-1.12606	0.00105937	0.0170911
MUP13	-1.12681	0.000988489	0.0161022
SPATA2L	-1.13493	0.000222253	0.00496157
GRTP1	-1.13725	0.000773208	0.013322
NPNT	-1.1388	4.35e-09	3.69e-07
IGKC	-1.15082	0.00153261	0.0224855
DBN1	-1.16567	0.000144002	0.00346818
SORBS3	-1.17772	4.87e-05	0.00145232
KRT4	-1.17976	4.12e-10	4.61e-08
1110012L19RIK	-1.18163	0.000349237	0.00701554
CIDEC	-1.18433	1.58e-09	1.51e-07
CCDC120	-1.18894	1.93e-13	4.19e-11
LOXL4	-1.18895	0.00397599	0.0450914
SLC22A4	-1.18994	0.000108899	0.00275452
CABYR	-1.20559	0.000581729	0.0105362
FGL1	-1.20573	0.000189274	0.00437054
8430422M14RIK	-1.20716	0.00158293	0.023148
KIFC2	-1.20752	0.000689522	0.0120972
DLEU2	-1.21398	1.43e-07	9.39e-06
LOXL2	-1.21676	0.00105219	0.0169957
PTMS	-1.21816	4.73e-05	0.00143499
ACOT3	-1.24407	3.27e-05	0.00104542
CTPS2	-1.2554	5.82e-06	0.000240803
SLC16A1	-1.25973	1.47e-11	2.2e-09
ELOVL3	-1.27962	0.000232224	0.005133
4930516B21RIK	-1.30151	1.41e-09	1.35e-07
CHPF	-1.30337	0.00419775	0.0468477
ITGAM	-1.30358	0.00330329	0.0396012
KIF5A	-1.30856	0.00457091	0.0498607
ARNTL	-1.31374	0.000875081	0.0146271
GPX3	-1.3159	2.18e-12	4.01e-10
CYP2A22	-1.33649	0.00264715	0.0337832
LRRC8B	-1.3367	0.00321039	0.0388688
BMP7	-1.34783	5.3e-06	0.000222072
EIF6	-1.35519	0.000217988	0.00489072
HIBADH	-1.35854	2.72e-15	8.13e-13
DHTKD1	-1.35908	5.95e-14	1.45e-11
PLD6	-1.36563	0.000306568	0.0062916
GJA4	-1.36568	0.000295904	0.00613862
ZFAND4	-1.36889	8.78e-05	0.00231405
CBLB	-1.37055	0.00114368	0.0180427
PRODH	-1.37257	1.2e-25	1.35e-22
HP	-1.3732	2.07e-14	5.56e-12
ANGPTL3	-1.38033	0.000465655	0.00876462
BTBD19	-1.38744	0.00170448	0.0246042
NAB2	-1.38814	1.6e-08	1.19e-06
TRPV2	-1.39376	2.68e-05	0.000893311
MFGE8	-1.39522	0.000827346	0.0140211
FBLN2	-1.40144	0.00359217	0.0419055
C9ORF72	-1.42095	1.74e-05	0.000612738
RBM3	-1.42157	1.17e-05	0.000438275
PSAT1	-1.42649	5.92e-10	6.26e-08
PITX3	-1.42718	0.00449079	0.0491864
CLDN14	-1.43046	0.00131988	0.0200882
PDZRN3	-1.43517	1.4e-05	0.000508524
SRXN1	-1.44505	4.31e-06	0.000185029
HSP90B1	-1.44509	2.21e-08	1.61e-06
D630039A03RIK	-1.45141	0.000628438	0.0111862
MUP12	-1.45415	4.34e-06	0.000185865
RNF144A	-1.46411	1.05e-05	0.000401376
CEBPA	-1.47053	3.62e-14	9.17e-12
GALE	-1.48543	3.01e-07	1.73e-05
MAD2L2	-1.48576	2.37e-11	3.31e-09
RPP40	-1.48803	0.00383478	0.0438601
SLC46A3	-1.49342	5.64e-05	0.00160792
MPV17L	-1.51737	2.91e-07	1.68e-05
UGT2B38	-1.51878	1.99e-06	9.37e-05
ORM3	-1.52439	0.00139544	0.0209534
SULT5A1	-1.54366	0.000794499	0.0135569
1700023B13RIK	-1.54856	0.000794675	0.0135569
PGM3	-1.55093	1.96e-11	2.84e-09
CYP2C54	-1.55333	1.9e-07	1.19e-05
AOX3	-1.56297	7.67e-26	9.38e-23
HAAO	-1.57884	7.89e-14	1.8e-11
TIFA	-1.58375	0.000381741	0.0075113
SEMA3F	-1.58439	5.06e-10	5.52e-08
TESMIN	-1.5872	0.00282734	0.0354318
2010003K11RIK	-1.59281	0.00178084	0.0254604
RDM1	-1.60392	0.00380638	0.0436468
SLC34A2	-1.60909	5.4e-05	0.00155366
GOLT1B	-1.61583	0.00142212	0.0212591
PAXX	-1.64363	1.08e-08	8.66e-07
KIF26B	-1.64447	0.00016616	0.00390071
HK2	-1.65741	0.00416938	0.0466547
ADAMTS9	-1.67197	0.000126962	0.00308838
IGFBP1	-1.67198	7.36e-14	1.7e-11
LPIN3	-1.68858	0.00019609	0.00448935
ACY1	-1.69884	5.36e-12	8.89e-10
FGA	-1.70712	2.88e-06	0.000131065
PLIN4	-1.71203	6.09e-06	0.000250208
SYNPO	-1.72812	1.28e-16	4.79e-14
1810008I18RIK	-1.73377	0.000460502	0.00867979
PECR	-1.74151	3.22e-21	1.97e-18
MUP2	-1.75184	1.88e-10	2.25e-08
CCL6	-1.76507	3.17e-05	0.00101928
SNED1	-1.77081	2.2e-06	0.000103201
ZFAND2A	-1.77583	0.000306645	0.0062916
SYT12	-1.79058	9.18e-10	9.34e-08
CHRNA4	-1.79212	4.3e-12	7.4e-10
SPSB4	-1.80453	0.000880049	0.0146919
MARCO	-1.80796	2.13e-05	0.000729802
CCDC149	-1.83034	0.000545783	0.00997929
SREBF1	-1.84179	0.000916922	0.0152506
PRSS8	-1.87628	0.000400411	0.00776497
PPP1R1B	-1.89921	2.58e-08	1.85e-06
HECTD2OS	-1.90494	7.35e-10	7.66e-08
FERMT1	-1.91742	0.000483409	0.00902296
TRIB2	-1.92029	0.000589997	0.0106002
S100A11	-1.95405	2.78e-16	1.01e-13
HEYL	-1.9632	2.69e-05	0.000894424
ABCB11	-1.99741	6.62e-08	4.52e-06
EMP1	-2.02449	0.00010639	0.0027079
SERPINB1A	-2.0795	2.11e-07	1.3e-05
MTHFD1L	-2.08007	0.00158793	0.0231959
CLEC2D	-2.08173	0.0010721	0.0171827
CES4A	-2.12163	6.72e-06	0.000272702
COL12A1	-2.12435	1.04e-07	6.91e-06
AATK	-2.12548	1.02e-09	1.02e-07
CCL2	-2.13293	0.000484585	0.00903237
CLCN2	-2.13558	2.81e-12	5.03e-10
NAT8F1	-2.16379	1.32e-08	1.01e-06
B4GALNT3	-2.17419	0.000148648	0.00355902
GJC3	-2.19812	0.00110739	0.0176489
SPON2	-2.22551	0.00045382	0.00860209
CLIC3	-2.26464	0.000249106	0.00541705
USP2	-2.27096	3.96e-28	5.91e-25
4933421A08RIK	-2.31783	4.05e-05	0.00124928
SUCNR1	-2.34624	1.47e-12	2.78e-10
RASD1	-2.36352	1.2e-05	0.000447197
TSPYL4	-2.38631	3.46e-05	0.00109107
TSPYL2	-2.39132	0.000210325	0.00475852
KEG1	-2.3956	2.47e-06	0.000114561
HSPA5	-2.39828	1.36e-06	6.79e-05
MYC	-2.41976	0.00410918	0.046161
CD63	-2.43405	1.79e-09	1.68e-07
GUCY2C	-2.44124	0.00388647	0.0443301
SYT3	-2.44234	0.00171322	0.0247038
CXCL1	-2.49318	1.77e-05	0.000621188
ITGA2	-2.5603	0.000353711	0.00707899
ARID5A	-2.5713	0.000290597	0.00608307
ETNPPL	-2.60211	1.64e-09	1.55e-07
SIAH1B	-2.61735	0.00326202	0.0393521
CYP2F2	-2.61803	1.58e-25	1.63e-22
CAR3	-2.61835	0.000374071	0.00741467
SLC2A5	-2.65148	6.93e-09	5.82e-07
CHIL1	-2.72946	6.55e-05	0.00180809
TES	-2.76612	9.94e-09	8.14e-07
SERPINA9	-2.81376	0.00344031	0.0406993
FGF	-2.81641	2.79e-05	0.000921229
SLPI	-2.86472	7.08e-07	3.78e-05
NPAS2	-2.89949	1.05e-05	0.000401376
AFMID	-3.04711	4.05e-16	1.43e-13
ENC1	-3.10088	2.62e-11	3.62e-09
MFSD2A	-3.10876	1.68e-06	8.05e-05
BC048644	-3.12074	6.7e-10	7.04e-08
SERPINA3C	-3.17839	0.0012966	0.0198462
SAA1	-3.19173	2.21e-07	1.35e-05
MYBL1	-3.44989	2.47e-05	0.000829459
THBD	-3.45765	1.07e-11	1.67e-09
THBS1	-3.61004	1.96e-09	1.83e-07
TP63	-3.62873	5.39e-05	0.00155366
MAMSTR	-3.74402	0.00104745	0.0169803
C730036E19RIK	-3.91765	6.69e-21	3.76e-18
PARVAOS	-4.00263	7.87e-06	0.000314823
SERPINA3I	-4.02552	0.00010782	0.00273394
INHBB	-4.18669	2.22e-07	1.35e-05
SELENBP2	-4.65695	1.69e-23	1.34e-20
OBOX4-PS3	-4.67961	0.00024211	0.0052906
PS16	-5.98476	9.54e-12	1.51e-09
