# Supplementary material for: Integrated transcriptomic analysis reveals a CEBPB–DUSP1 axis driving tumor progression in colorectal cancer
Source: PLoS One. 2025 Dec 18;20(12):e0337892. doi: 10.1371/journal.pone.0337892 (PMC12714181; doi:10.1371/journal.pone.0337892)
Supplement: S4 Table — (XLSX) [file pone.0337892.s004.xlsx]

## Sheet: Supplementary Table2
S4 Table: Differential expressed genes between si-CEBPB and si-NC HCT116 cells
GeneName	log2FoldChange	pvalue	padj
CLEC2H	5.50201	4.74e-09	1.45e-06
THBS1	4.19903	1.93e-05	0.00186202
BICDL2	4.07981	0.00137706	0.0471894
ISG15	4.07533	2.73e-18	5.26e-15
GBP3	3.44962	3.97e-26	1.79e-22
LEPR	3.42536	2.22e-06	0.000296147
KRT4	3.26862	1.2e-10	6.25e-08
CMPK2	3.24128	1.56e-15	1.76e-12
DDIT4L	3.00908	0.000223159	0.0130418
CIB3	2.97926	0.000220712	0.0129548
BC023105	2.95774	3.42e-09	1.1e-06
TNFSF10	2.75238	6.46e-05	0.00511794
CRYBB3	2.74368	0.00141619	0.0480367
JUNB	2.74327	0.000762188	0.0308329
CXCL5	2.67751	0.0009107	0.0348285
ITGB1	2.65534	0.000143728	0.00946499
GBP6	2.63047	7.17e-08	1.63e-05
ANGPTL4	2.61926	0.000818919	0.032319
APOA4	2.61418	1.25e-08	3.31e-06
MT2	2.6087	1.82e-07	3.62e-05
RTP4	2.54182	2.54e-15	2.64e-12
TRIM30D	2.50071	2.54e-07	4.64e-05
OASL1	2.4605	3.78e-11	2.3e-08
CXCL9	2.41349	1.6e-10	7.99e-08
OAS1B	2.40526	9.47e-06	0.00103892
LY6E	2.32357	3.34e-05	0.00292966
UBA7	2.27527	1.92e-10	9.24e-08
MUP17	2.27013	7.6e-05	0.00565466
GSTM2-PS1	2.23697	5.84e-05	0.00472342
SLC25A47	2.20742	0.00131636	0.0460387
THRSP	2.19046	0.000117991	0.00797444
CHST11	2.17604	0.000967968	0.0361983
BST2	2.14711	2.27e-09	8.06e-07
FAM83A	2.07027	0.00102283	0.0378309
DUSP1	2.03968	6.75e-05	0.00523724
SOCS3	2.03337	3.14e-05	0.00279824
GSTM4	2.02116	0.00137723	0.0471894
FGA	1.97808	7.11e-08	1.63e-05
SP140	1.97351	0.00109706	0.0399201
ACOT3	1.95487	6.48e-05	0.00511794
IFIT3B	1.94418	5.58e-14	5.02e-11
SULT1C2	1.93699	7.62e-05	0.00565466
9530082P21RIK	1.908	0.00039316	0.019658
ZBP1	1.86429	1.82e-06	0.00024859
SMIM24	1.84569	1.38e-07	2.9e-05
GPX3	1.82324	1.81e-06	0.00024859
PDZRN3	1.81306	1.82e-06	0.00024859
LRTM1	1.77827	9.56e-07	0.000148399
AQP8	1.6802	2.76e-05	0.00256716
LCN2	1.68001	6.51e-07	0.000109814
COL25A1	1.65776	0.000831642	0.0324485
FGF21	1.60366	0.000138442	0.00916158
DNAH1	1.58748	2.29e-07	4.23e-05
STAT1	1.58746	0.000208912	0.0124763
SERPINB9	1.56828	1.67e-06	0.000237056
ACSS3	1.56662	0.000536171	0.0244736
USP18	1.53295	6.58e-18	1.11e-14
PARP11	1.5283	2.75e-06	0.000352293
DDX58	1.52181	5.7e-09	1.71e-06
TRIM12C	1.51626	1.72e-08	4.45e-06
SLC34A2	1.49253	1.41e-05	0.00147724
SERPINA3M	1.4679	1.52e-07	3.12e-05
SPATS2L	1.46021	4.34e-05	0.00357459
DGKH	1.45505	0.000619766	0.0272535
OLIG1	1.44631	0.000531641	0.0244736
ARID5A	1.41216	0.00128952	0.045329
HERC6	1.39902	0.000355439	0.0185267
PSTPIP2	1.39387	0.000248376	0.0140886
SECTM1A	1.37608	0.00142946	0.0483653
HSD3B5	1.3671	3.48e-06	0.000427691
INHBA	1.36429	0.000485326	0.0229769
IFIT2	1.35106	1.67e-09	6.25e-07
GCA	1.30748	0.00129272	0.045329
FBF1	1.28982	0.000181226	0.0110704
TOX2	1.28382	0.00107687	0.0396125
PAXX	1.28325	1.28e-09	5.08e-07
GPAT3	1.23735	0.000210049	0.0124763
ISG20	1.222	0.000536606	0.0244736
4732419C18RIK	1.2079	1.68e-05	0.00165917
SH2D4A	1.20634	4e-08	9.83e-06
EIF2AK2	1.19592	0.000357664	0.018571
H2-T10	1.18869	0.000753902	0.0307483
INHBE	1.14249	0.00119029	0.0422867
SP100	1.13513	0.000433157	0.0211105
AMIGO2	1.13464	0.000500443	0.0233771
RNF213	1.13224	3.07e-09	1.04e-06
TAP1	1.12358	2.87e-05	0.00261881
PLA2G12A	1.12104	0.00020252	0.0122054
TNFAIP6	1.11014	0.000571865	0.0256484
TTC39A	1.05935	7.71e-05	0.00569135
H2-Q6	1.03823	3.41e-07	6.15e-05
TMEM106A	1.00024	0.000106948	0.00737063
MNDAL	0.979103	0.000901637	0.0345798
ABCA2	0.96965	0.000568181	0.0255857
MLKL	0.954219	0.000504363	0.0233983
PPP1R3B	0.945885	0.00121942	0.0432077
SGMS1	0.936481	0.000821142	0.032319
GRHL2	0.933407	0.0012497	0.0441647
LDHA	0.90695	1.58e-05	0.00161185
LGALS3BP	0.902935	2.87e-05	0.00261881
ITIH3	0.877142	0.000880979	0.0341235
UBD	0.875256	9.08e-05	0.0064524
9130409I23RIK	0.862386	9.07e-07	0.000145846
CDA	0.852072	0.000478312	0.0227539
TCEA3	0.841553	9.43e-09	2.55e-06
GSTM1	0.824225	2.09e-09	7.64e-07
GVIN1	0.814495	3.16e-09	1.04e-06
IFI209	0.794775	1.06e-05	0.0011475
HSD17B13	0.790576	0.000107011	0.00737063
TTC39AOS1	0.790394	0.000305538	0.0164333
OAS1G	0.788458	8.46e-11	4.57e-08
TSC22D3	0.782208	0.000163976	0.0103443
TRIM5	0.770094	8.2e-05	0.00598663
DST	0.762226	0.000657287	0.0281694
SAMHD1	0.760766	0.000198083	0.0119916
TSKU	0.744201	5.82e-12	4.14e-09
MX2	0.743163	0.000438993	0.021318
GCK	0.741324	1.08e-06	0.000161936
TBCEL	0.740735	0.000972329	0.0362609
OTC	0.734226	9.98e-06	0.00108636
ITPK1	0.73407	8.33e-05	0.00604634
UGT2B36	0.722447	0.000627171	0.0274897
H2-T22	0.702028	0.000710286	0.0298421
UGT2B1	0.677505	6.94e-05	0.00532096
DMPK	0.669304	0.000638053	0.0276968
ALB	0.657547	0.000827353	0.0324485
CHIL3	0.656922	0.00134512	0.0465618
TEKT5	0.619141	0.000252385	0.014233
NRG4	0.617316	0.000630712	0.0275554
PARP12	0.616941	1.48e-07	3.07e-05
INMT	0.612832	0.000768267	0.0309185
GBP9	0.595668	7.62e-05	0.00565466
MOCOS	0.592136	0.000213916	0.0126108
MYOM1	0.573666	0.0001607	0.0103307
NUP107	0.560855	0.00132316	0.0461568
IRGM2	0.551815	0.00023273	0.0133696
CES2E	0.537329	8.51e-07	0.000140069
3930402G23RIK	0.526972	1.93e-05	0.00186202
FAM13A	-0.502494	1.42e-06	0.000210038
TMEM120A	-0.511845	0.000992279	0.036903
MIS18A	-0.512781	0.0011289	0.040749
NNMT	-0.517861	0.000917623	0.0349941
SHANK2	-0.529792	0.000471354	0.0226451
DCLK3	-0.536626	0.000266957	0.014831
MFSD2A	-0.543789	0.000632789	0.027557
IFI213	-0.554303	4.46e-07	7.79e-05
CYB561	-0.562652	0.000125547	0.00843225
H2-T24	-0.564036	9.56e-07	0.000148399
LPL	-0.56473	3.83e-05	0.00323177
TRAFD1	-0.575313	1.9e-07	3.71e-05
COL6A6	-0.583799	0.00030801	0.0164349
SLC6A6	-0.6093	0.000948976	0.0359864
IL1RN	-0.615344	0.000412479	0.020381
CCNE1	-0.624246	0.000403692	0.0201101
SULT5A1	-0.625393	2.1e-07	3.94e-05
ADCY1	-0.630228	9.75e-10	4.11e-07
OAS2	-0.630485	0.000883459	0.0341235
IL1R1	-0.639292	0.0003913	0.0196377
CXCL1	-0.646151	0.000177833	0.0109623
ARL8B	-0.65838	0.00146653	0.0492491
ADAMTS7	-0.674067	4.05e-05	0.00339999
HAPLN1	-0.678265	2e-07	3.86e-05
PHF11B	-0.704364	0.000965321	0.0361983
FASN	-0.706859	7.22e-05	0.00550967
MOV10	-0.709008	3.17e-05	0.00279988
GSTA2	-0.719594	2.77e-06	0.000352293
TRIM12A	-0.734988	2.54e-06	0.000332691
NMI	-0.758281	0.00011814	0.00797444
SERPINA3K	-0.762898	0.000476175	0.0227539
PYROXD2	-0.769079	0.000424537	0.0208409
GAS2	-0.770935	0.000452781	0.0218305
BBC3	-0.789844	4.19e-07	7.45e-05
2010003K11RIK	-0.791129	0.000347091	0.0182324
SELENBP2	-0.791612	1.74e-05	0.00169918
H2-Q5	-0.808463	4.31e-05	0.00357313
SLC22A5	-0.812095	1.17e-05	0.00125573
UPP2	-0.81607	1.75e-08	4.45e-06
IFI44	-0.825875	9.89e-28	6.68e-24
GSTM3	-0.829565	2.67e-10	1.2e-07
ZNFX1	-0.850792	5.31e-06	0.000607174
TLR2	-0.86287	0.00030384	0.0164333
RALGAPA2	-0.869509	0.000427217	0.0208965
IFI211	-0.897304	0.00105761	0.03901
XDH	-0.899066	0.000230278	0.0132853
GBP7	-0.900735	1.09e-07	2.36e-05
LGALS1	-0.901328	0.00101164	0.0375196
GSAP	-0.903634	0.000131038	0.00872527
UGT1A9	-0.913406	1.2e-05	0.00127687
4930579G24RIK	-0.928291	0.000967034	0.0361983
FNDC3B	-0.928296	0.000671695	0.0285154
GRIA3	-0.94329	3.64e-06	0.000442641
IRF9	-0.943604	0.000726296	0.0299961
ADAM11	-0.945776	9.52e-07	0.000148399
GABBR2	-0.950747	1.45e-05	0.00151024
ID2	-0.961088	0.000375207	0.0189712
ACTA2	-0.974231	0.000307249	0.0164349
TRIM34A	-0.978528	0.00021071	0.0124763
SLC50A1	-1.003	0.000478674	0.0227539
CXCL10	-1.0075	5.49e-08	1.32e-05
SCN5A	-1.01469	0.000747772	0.0305907
DENND2D	-1.016	0.000729133	0.0300101
H2-T23	-1.03839	2.04e-07	3.88e-05
PDGFRA	-1.07821	0.000725914	0.0299961
MT-RNR1	-1.08738	6.14e-05	0.00493107
CDK2	-1.09988	1.35e-07	2.89e-05
UAP1L1	-1.10208	0.000241957	0.0138407
ID1	-1.1101	1.33e-05	0.00140448
HDC	-1.11825	0.000789265	0.0315239
CYP1B1	-1.12653	0.000309219	0.0164349
TM4SF20	-1.13584	7.41e-05	0.00561931
TMEM14A	-1.14749	0.000527479	0.0243869
CIDEA	-1.15137	0.000568506	0.0255857
E030018B13RIK	-1.1771	0.000726573	0.0299961
APOA5	-1.18121	3.3e-06	0.00041239
SYT12	-1.19267	1.07e-07	2.36e-05
GBE1	-1.19999	6.54e-05	0.00513018
DOCK6	-1.21429	0.000668785	0.0285154
PSMB10	-1.22876	0.000577283	0.0257205
MPEG1	-1.22918	3.65e-10	1.59e-07
H2-Q4	-1.23175	0.00117697	0.0421461
EIF4E3	-1.24515	6.59e-05	0.00514599
PARP10	-1.26889	2.18e-06	0.000294472
CLDN15	-1.27234	0.000534609	0.0244736
STEAP3	-1.27543	0.000711788	0.0298421
MBL2	-1.2762	0.000131202	0.00872527
ADAR	-1.32908	0.000172192	0.010762
ABCC12	-1.3406	3.55e-05	0.00308774
NQO1	-1.34697	0.000149248	0.00978082
ARHGEF16	-1.36124	0.000371637	0.0189676
ORM1	-1.3792	1.13e-11	7.66e-09
LRG1	-1.41231	4.93e-06	0.00056873
GDE1	-1.42366	0.000948724	0.0359864
CEBPB	-1.44129	6.83e-05	0.00526959
SERPINA12	-1.45434	9.57e-05	0.00672959
BMP8B	-1.46445	0.000292639	0.0159944
GSTP3	-1.47063	2.25e-10	1.05e-07
SERPINA3N	-1.47665	2.83e-09	9.8e-07
EFNA1	-1.51222	0.00136518	0.047015
PSMB9	-1.51754	3.61e-05	0.00312128
IGTP	-1.52508	0.000101726	0.00711553
RNF225	-1.53294	0.000805772	0.0319001
TMPRSS4	-1.53327	0.000348919	0.0182574
RSAD2	-1.5432	3.77e-05	0.00320389
MME	-1.54449	1.82e-07	3.62e-05
CDH1	-1.5628	3.94e-06	0.000474417
GSTA4	-1.5635	0.000374695	0.0189712
RAD18	-1.60236	0.000311433	0.0164876
IGDCC4	-1.61765	1.44e-06	0.000210038
CRYL1	-1.62352	0.000153029	0.00993214
TNFAIP8L3	-1.64752	0.000568572	0.0255857
COL13A1	-1.65364	0.00145413	0.0489545
IFIH1	-1.65834	4.86e-11	2.73e-08
SAMD9L	-1.66499	6.69e-09	1.92e-06
LPIN1	-1.67287	5.32e-07	9.1e-05
HAMP	-1.67681	1.63e-05	0.00162695
DDX60	-1.69236	9.21e-13	7.31e-10
BMPER	-1.70284	1.03e-09	4.23e-07
CLIC3	-1.74738	1.66e-06	0.000237056
RNF24	-1.77661	0.000956022	0.0361521
PTGDS	-1.83766	0.000204231	0.0122539
SULT2A8	-1.86929	1.74e-06	0.000244416
BTG3	-1.89284	3.24e-06	0.000408163
PHF11D	-1.92139	0.000592823	0.0261539
FGG	-1.92326	4.27e-06	0.000510551
FOSB	-1.94471	1.52e-05	0.00156631
SUCNR1	-1.9682	0.00050337	0.0233983
CGREF1	-2.0121	0.00132947	0.0462572
IFI206	-2.02362	0.00118855	0.0422867
PLIN2	-2.19443	0.000115541	0.00787778
EGR1	-2.21081	7.08e-09	1.99e-06
EREG	-2.2945	0.000797514	0.0317594
MUP11	-2.31391	2.08e-05	0.00196222
OAS1C	-2.329	3.42e-06	0.000423201
EGFR	-2.38033	0.000725802	0.0299961
9030619P08RIK	-2.43571	9.4e-09	2.55e-06
ALDH1A3	-2.45202	0.00015016	0.00979304
CTLA2A	-2.48096	0.000707836	0.0298421
SAA1	-2.51476	6.4e-09	1.88e-06
ADAM8	-2.53497	0.000253031	0.014233
OAS1A	-2.60213	1.45e-06	0.000210038
CBR3	-2.65447	9.81e-07	0.000150447
MX1	-2.87523	9.91e-14	8.36e-11
OAS3	-2.89416	1.62e-05	0.00162695
CYP2A4	-3.34404	1.02e-06	0.000154779
CAND2	-3.39393	0.000591708	0.0261539
GASK1A	-3.42034	0.000104864	0.00729724
HIF1A	-3.5945	7.25e-08	1.63e-05
IFIT3	-3.6431	1.72e-16	2.32e-13
IL1R2	-4.41169	0.000194404	0.0118219
SERPINE1	-4.67626	3.49e-09	1.1e-06
TGTP1	-4.84991	2.77e-12	2.08e-09
